# Supplementary material for: Swietenolide monohydrate
Source: Acta Crystallogr Sect E Struct Rep Online. 2008 Jun 13;64(Pt 7):o1267–8. doi: 10.1107/S1600536808017431 (PMC2961806; doi:10.1107/S1600536808017431)
Supplement: Supplementary file 1 [file e-64-o1267-sup1.cif]

##############################################################################
###                                                                        ###
###        Electronic paper (Acta Crystallographica Section E)             ###
###                                                                        ###
##############################################################################
#                                                                            #
# This CIF contains the data in a paper accepted for publication in Acta     #
# Crystallographica Section E. It conforms to the requirements of Notes      #
# for Authors for Section E, and has been peer reviewed under the auspices   #
# of the IUCr Commission on Journals.                                        #
#                                                                            #
# Full details of the Crystallographic Information File format               #
# are given in the paper "The Crystallographic Information File (CIF):       #
# a New Standard Archive File for Crystallography" by S. R. Hall, F. H.      #
# Allen and I. D. Brown [Acta Cryst. (1991), A47, 655-685].                  #
#                                                                            #
# The current version of the core CIF dictionary is obtainable from          #
# ftp://ftp.iucr.org/pub/cif_core.dic. The current version number is 2.4.    #
#                                                                            #
# Software is freely available for graphical display of the structure(s) in  #
# this CIF.  For information consult the CIF home page http://www.iucr.org/  #
# cif/home.html                                                              #
#                                                                            #
# This file may be used for bona fide research purposes within the           #
# scientific community so long as proper attribution is given to the journal # 
# article from which it was obtained.                                        #
#                                                                            #
##############################################################################
                                             
data_global
_audit_creation_method     'form.cif (version 2.0)'
_journal_data_validation_number     ?
_journal_date_recd_electronic     2008-06-06
_journal_date_accepted     2008-06-10
_journal_name_full     'Acta Crystallographica, Section E'
_journal_year     2008
_journal_volume     64
_journal_issue      7
_journal_page_first     o1267
_journal_page_last     o1268
_journal_paper_category     QO
_journal_coeditor_code     IS2302
_publ_contact_author_name     'Prof. Fun Hoong Kun'
_publ_contact_author_address
;
      X-ray Crystallography Unit
      School of Physics
      Universiti Sains Malaysia
      11800 USM, Penang
      MALAYSIA
;
_publ_contact_author_email     'hkfun@usm.my'
_publ_contact_author_fax     '6 04 6579150'
_publ_contact_author_phone     '6 04 6577888  Ext. 3690'
_publ_section_title
;
Swietenolide monohydrate
;
loop_
    _publ_author_name
    _publ_author_footnote
    _publ_author_address
    'Seok-Keik Tan' ?
;     School of Chemical Sciences
      Universiti Sains Malaysia
      11800 USM, Penang
      Malaysia
;
    'Hasnah Osman'
;
      Additional correspondence author, e-mail: ohasnah@usm.my.
;
;     School of Chemical Sciences
      Universiti Sains Malaysia
      11800 USM, Penang
      Malaysia
;
    'Keng-Chong Wong' ?
;     School of Chemical Sciences
      Universiti Sains Malaysia
      11800 USM, Penang
      Malaysia
;
    'Hoong-Kun Fun' ?
;     X-ray Crystallography Unit
      School of Physics
      Universiti Sains Malaysia
      11800 USM, Penang
      Malaysia
;
    'Suchada Chantrapromma'
;
      Additional correspondence author, e-mail: suchada.c@psu.ac.th.
;
;     Crystal Materials Research Unit
      Department of Chemistry
      Faculty of Science
      Prince of Songkla University
      Hat-Yai, Songkhla 90112
      Thailand
;
data_I
_audit_creation_method     SHELXL-97
_chemical_name_systematic
;
Methyl 4-(3-furyl)-\a,10-dihydroxy-4a,7,9,9-tetramethyl-2,13-dioxo-
1,4,4a,5,6,6a,7,8,9,10,11,12-dodecahydro-7,11-methano-2<i>H</i>-
cycloocta[<i>f</i>][2]benzopyran-8-acetate monohydrate
;
_chemical_name_common
;
Swietenolide monohydrate
;
_chemical_formula_moiety     'C27 H34 O8, H2 O'
_chemical_formula_sum     'C27 H36 O9'
_chemical_formula_iupac     'C27 H34 O8, H2 O'
_chemical_formula_weight     504.56
_chemical_melting_point     ?
_chemical_melting_point_gt     494
_chemical_melting_point_lt     495
_symmetry_cell_setting     Monoclinic
_symmetry_space_group_name_H-M     'P 21'
_symmetry_space_group_name_Hall     'P 2yb'
loop_
    _symmetry_equiv_pos_as_xyz
    'x, y, z'
    '-x, y+1/2, -z'
_cell_length_a     11.58970(10)
_cell_length_b     8.89720(10)
_cell_length_c     11.73970(10)
_cell_angle_alpha     90.00
_cell_angle_beta     90.5710(10)
_cell_angle_gamma     90.00
_cell_volume     1210.49(2)
_cell_formula_units_Z     2
_cell_measurement_reflns_used     3748
_cell_measurement_theta_min     1.73
_cell_measurement_theta_max     30.00
_cell_measurement_temperature     100.00(10)
_exptl_crystal_description     Block
_exptl_crystal_colour     White
_exptl_crystal_size_max     0.51
_exptl_crystal_size_mid     0.26
_exptl_crystal_size_min     0.15
_exptl_crystal_density_diffrn     1.384
_exptl_crystal_density_meas     ?
_exptl_crystal_density_method     'not measured'
_exptl_crystal_F_000     540
_exptl_absorpt_coefficient_mu     0.103
_exptl_absorpt_correction_type     multi-scan
_exptl_absorpt_process_details     '(<i>SADABS</i>; Bruker, 2005)'
_exptl_absorpt_correction_T_min     0.9493
_exptl_absorpt_correction_T_max     0.9849
_exptl_special_details
;
The low-temparture data was collected with the Oxford Cyrosystem Cobra
low-temperature attachment.
;
_diffrn_ambient_temperature     100.00(10)
_diffrn_radiation_type     MoK\a
_diffrn_radiation_wavelength     0.71073
_diffrn_radiation_source     'fine-focus sealed tube'
_diffrn_radiation_monochromator     graphite
_diffrn_measurement_device_type
;
Bruker SMART APEX2 CCD area-detector
;
_diffrn_measurement_method     \w
_diffrn_detector_area_resol_mean     8.33
_diffrn_reflns_number     29214
_diffrn_reflns_av_R_equivalents     0.0350
_diffrn_reflns_av_sigmaI/netI     0.0235
_diffrn_reflns_theta_min     1.73
_diffrn_reflns_theta_max     30.00
_diffrn_reflns_theta_full     30.00
_diffrn_measured_fraction_theta_max     1.000
_diffrn_measured_fraction_theta_full     1.000
_diffrn_reflns_limit_h_min     -16
_diffrn_reflns_limit_h_max     16
_diffrn_reflns_limit_k_min     -12
_diffrn_reflns_limit_k_max     12
_diffrn_reflns_limit_l_min     -16
_diffrn_reflns_limit_l_max     16
_diffrn_standards_number     0
_diffrn_standards_interval_count     ?
_diffrn_standards_interval_time     ?
_diffrn_standards_decay_%     ?
_refine_special_details
;
Refinement of <i>F</i>^2^ against ALL reflections. The weighted <i>R</i>-factor
<i>wR</i> and goodness of fit <i>S</i> are based on <i>F</i>^2^, conventional
<i>R</i>-factors <i>R</i> are based on <i>F</i>, with <i>F</i> set to zero for
negative <i>F</i>^2^. The threshold expression of <i>F</i>^2^ >
\s(<i>F</i>^2^) is used only for calculating <i>R</i>-factors(gt) <i>etc</i>.
and is not relevant to the choice of reflections for refinement.
<i>R</i>-factors based on <i>F</i>^2^ are statistically about twice as large
as those based on <i>F</i>, and <i>R</i>- factors based on ALL data will be
even larger.
;
_reflns_number_total     3748
_reflns_number_gt     3473
_reflns_threshold_expression     I>2\s(I)
_refine_ls_structure_factor_coef     Fsqd
_refine_ls_matrix_type     full
_refine_ls_R_factor_all     0.0398
_refine_ls_R_factor_gt     0.0365
_refine_ls_wR_factor_gt     0.0989
_refine_ls_wR_factor_ref     0.1015
_refine_ls_goodness_of_fit_ref     1.058
_refine_ls_restrained_S_all     1.061
_refine_ls_number_reflns     3748
_refine_ls_number_parameters     336
_refine_ls_number_restraints     3
_refine_ls_hydrogen_treatment     mixed
_refine_ls_weighting_scheme     calc
_refine_ls_weighting_details
         'calc w=1/[\s^2^(Fo^2^)+(0.0598P)^2^+0.2523P] where P=(Fo^2^+2Fc^2^)/3'
_atom_sites_solution_hydrogens     geom
_atom_sites_solution_primary     direct
_atom_sites_solution_secondary     difmap
_refine_ls_shift/su_max     0.001
_refine_ls_shift/su_mean     0.000
_refine_diff_density_max     0.600
_refine_diff_density_min     -0.296
_refine_ls_extinction_method     none
_refine_ls_extinction_coef     ?
loop_
    _atom_type_symbol
    _atom_type_description
    _atom_type_scat_dispersion_real
    _atom_type_scat_dispersion_imag
    _atom_type_scat_source
    'C' 'C' 0.0033 0.0000
                         'International Tables Vol C Tables 4.2.6.8 and 6.1.1.4'
    'H' 'H' 0.0000 0.0000
                         'International Tables Vol C Tables 4.2.6.8 and 6.1.1.4'
    'O' 'O' 0.0106 0.0000
                         'International Tables Vol C Tables 4.2.6.8 and 6.1.1.4'
_computing_data_collection     'APEX2 (Bruker, 2005)'
_computing_cell_refinement     'APEX2 (Bruker, 2005)'
_computing_data_reduction     'SAINT (Bruker, 2005)'
_computing_structure_solution     'SHELXTL (Sheldrick, 2008)'
_computing_structure_refinement     'SHELXTL (Sheldrick, 2008)'
_computing_molecular_graphics     'SHELXTL (Sheldrick, 2008)'
_computing_publication_material
;
SHELXTL (Sheldrick, 2008) and PLATON (Spek, 2003)
;
loop_
    _atom_site_type_symbol
    _atom_site_label
    _atom_site_fract_x
    _atom_site_fract_y
    _atom_site_fract_z
    _atom_site_U_iso_or_equiv
    _atom_site_adp_type
    _atom_site_calc_flag
    _atom_site_refinement_flags
    _atom_site_occupancy
    _atom_site_disorder_assembly
    _atom_site_disorder_group
    O O1 0.14701(12) 0.92970(17) -0.07457(11) 0.0202(3) Uani d . 1 . .
    O O2 0.15836(12) 0.51412(17) 0.17362(12) 0.0215(3) Uani d . 1 . .
    H H2A 0.1147 0.4506 0.1998 0.032 Uiso calc R 1 . .
    O O3 0.59393(12) 0.49859(16) 0.32385(11) 0.0178(3) Uani d . 1 . .
    O O4 0.59920(14) 0.30211(18) 0.21195(12) 0.0249(3) Uani d . 1 . .
    O O5 0.05304(14) 1.03697(19) 0.33979(13) 0.0281(3) Uani d . 1 . .
    H H5A 0.0630 1.1155 0.3046 0.042 Uiso calc R 1 . .
    O O6 0.09281(15) 0.89163(19) 0.52750(12) 0.0286(3) Uani d . 1 . .
    O O7 0.23735(14) 0.75766(18) 0.45318(12) 0.0254(3) Uani d . 1 . .
    O O8 0.63962(14) 0.8207(2) 0.61555(13) 0.0307(4) Uani d . 1 . .
    C C1 0.09219(16) 0.6289(2) 0.11769(16) 0.0174(3) Uani d . 1 . .
    H H1A 0.0221 0.5819 0.0869 0.021 Uiso calc R 1 . .
    C C2 0.05482(16) 0.7551(2) 0.19977(16) 0.0176(3) Uani d . 1 . .
    C C3 0.16498(16) 0.8467(2) 0.22950(15) 0.0157(3) Uani d . 1 . .
    H H3A 0.2238 0.7719 0.2495 0.019 Uiso calc R 1 . .
    C C4 0.21274(15) 0.9309(2) 0.12163(15) 0.0148(3) Uani d . 1 . .
    C C5 0.16505(15) 0.8578(2) 0.01271(16) 0.0168(3) Uani d . 1 . .
    C C6 0.16287(16) 0.6893(2) 0.01549(16) 0.0165(3) Uani d . 1 . .
    H H6A 0.1268 0.6532 -0.0552 0.020 Uiso calc R 1 . .
    C C7 0.29236(15) 0.6434(2) 0.01551(15) 0.0160(3) Uani d . 1 . .
    H H7A 0.2981 0.5369 0.0322 0.019 Uiso calc R 1 . .
    H H7B 0.3227 0.6592 -0.0602 0.019 Uiso calc R 1 . .
    C C8 0.36654(15) 0.7287(2) 0.10020(15) 0.0153(3) Uani d . 1 . .
    C C9 0.34658(16) 0.8973(2) 0.10259(16) 0.0162(3) Uani d . 1 . .
    H H9A 0.3632 0.9326 0.0254 0.019 Uiso calc R 1 . .
    C C10 0.43068(17) 0.9823(2) 0.18131(17) 0.0199(4) Uani d . 1 . .
    H H10A 0.4973 1.0128 0.1376 0.024 Uiso calc R 1 . .
    H H10B 0.3932 1.0726 0.2086 0.024 Uiso calc R 1 . .
    C C11 0.47154(16) 0.8905(2) 0.28303(16) 0.0189(4) Uani d . 1 . .
    H H11A 0.4065 0.8699 0.3320 0.023 Uiso calc R 1 . .
    H H11B 0.5275 0.9485 0.3265 0.023 Uiso calc R 1 . .
    C C12 0.52646(15) 0.7415(2) 0.24632(15) 0.0150(3) Uani d . 1 . .
    C C13 0.44704(16) 0.6598(2) 0.16417(15) 0.0152(3) Uani d . 1 . .
    C C14 0.46133(16) 0.4901(2) 0.15927(15) 0.0171(3) Uani d . 1 . .
    H H14A 0.3891 0.4444 0.1820 0.021 Uiso calc R 1 . .
    H H14B 0.4744 0.4619 0.0806 0.021 Uiso calc R 1 . .
    C C15 0.55661(17) 0.4233(2) 0.23106(16) 0.0188(4) Uani d . 1 . .
    C C16 0.53698(15) 0.6395(2) 0.35230(15) 0.0156(3) Uani d . 1 . .
    H H16A 0.4589 0.6161 0.3783 0.019 Uiso calc R 1 . .
    C C17 0.60331(16) 0.7034(2) 0.45044(16) 0.0173(3) Uani d . 1 . .
    C C18 0.72511(18) 0.7205(3) 0.46494(18) 0.0241(4) Uani d . 1 . .
    H H18A 0.7817 0.6882 0.4150 0.029 Uiso calc R 1 . .
    C C19 0.74236(19) 0.7921(3) 0.56442(19) 0.0246(4) Uani d . 1 . .
    H H19A 0.8142 0.8184 0.5942 0.030 Uiso calc R 1 . .
    C C20 0.55640(19) 0.7630(3) 0.54466(18) 0.0284(5) Uani d . 1 . .
    H H20A 0.4778 0.7646 0.5596 0.034 Uiso calc R 1 . .
    C C21 -0.04291(17) 0.8461(3) 0.14183(18) 0.0234(4) Uani d . 1 . .
    H H21A -0.1041 0.7793 0.1193 0.035 Uiso calc R 1 . .
    H H21B -0.0134 0.8963 0.0759 0.035 Uiso calc R 1 . .
    H H21C -0.0720 0.9192 0.1944 0.035 Uiso calc R 1 . .
    C C22 0.00204(18) 0.6826(2) 0.30642(17) 0.0227(4) Uani d . 1 . .
    H H22A -0.0592 0.6160 0.2839 0.034 Uiso calc R 1 . .
    H H22B -0.0280 0.7598 0.3550 0.034 Uiso calc R 1 . .
    H H22C 0.0605 0.6270 0.3468 0.034 Uiso calc R 1 . .
    C C23 0.15457(18) 0.9491(2) 0.33581(15) 0.0196(4) Uani d . 1 . .
    H H23A 0.2207 1.0177 0.3366 0.024 Uiso calc R 1 . .
    C C24 0.1553(2) 0.8629(2) 0.44867(17) 0.0238(4) Uani d . 1 . .
    C C25 0.2369(2) 0.6683(3) 0.55726(19) 0.0297(5) Uani d . 1 . .
    H H25A 0.2941 0.5906 0.5523 0.045 Uiso calc R 1 . .
    H H25B 0.1622 0.6236 0.5667 0.045 Uiso calc R 1 . .
    H H25C 0.2541 0.7318 0.6213 0.045 Uiso calc R 1 . .
    C C26 0.19021(17) 1.0997(2) 0.11612(16) 0.0189(4) Uani d . 1 . .
    H H26A 0.1087 1.1175 0.1091 0.028 Uiso calc R 1 . .
    H H26B 0.2287 1.1414 0.0513 0.028 Uiso calc R 1 . .
    H H26C 0.2190 1.1465 0.1844 0.028 Uiso calc R 1 . .
    C C27 0.64551(17) 0.7674(2) 0.19245(17) 0.0207(4) Uani d . 1 . .
    H H27A 0.6370 0.8298 0.1262 0.031 Uiso calc R 1 . .
    H H27B 0.6782 0.6725 0.1710 0.031 Uiso calc R 1 . .
    H H27C 0.6956 0.8161 0.2466 0.031 Uiso calc R 1 . .
    O O1W 0.01243(14) 0.81352(19) 0.74563(13) 0.0267(3) Uani d D 1 . .
    H H1W1 0.058(2) 0.838(4) 0.798(2) 0.040 Uiso d D 1 . .
    H H2W1 0.044(2) 0.825(4) 0.6819(14) 0.040 Uiso d D 1 . .
loop_
    _atom_site_aniso_label
    _atom_site_aniso_U_11
    _atom_site_aniso_U_22
    _atom_site_aniso_U_33
    _atom_site_aniso_U_12
    _atom_site_aniso_U_13
    _atom_site_aniso_U_23
    O1 0.0206(6) 0.0259(7) 0.0140(6) 0.0037(6) -0.0005(5) 0.0029(5)
    O2 0.0224(7) 0.0211(7) 0.0212(7) 0.0004(6) 0.0047(5) 0.0050(6)
    O3 0.0198(6) 0.0185(6) 0.0152(6) 0.0036(5) 0.0005(5) -0.0004(5)
    O4 0.0310(8) 0.0233(7) 0.0205(7) 0.0089(6) -0.0003(6) -0.0039(6)
    O5 0.0347(9) 0.0249(8) 0.0249(7) 0.0099(7) 0.0088(6) 0.0019(6)
    O6 0.0422(9) 0.0274(8) 0.0161(7) 0.0006(7) 0.0064(6) -0.0004(6)
    O7 0.0362(8) 0.0245(7) 0.0155(6) 0.0021(7) 0.0004(6) 0.0027(6)
    O8 0.0296(8) 0.0385(9) 0.0238(7) 0.0001(7) -0.0045(6) -0.0118(7)
    C1 0.0154(8) 0.0208(9) 0.0160(8) -0.0025(7) 0.0013(6) 0.0009(7)
    C2 0.0150(8) 0.0217(9) 0.0162(8) -0.0008(7) 0.0025(6) 0.0003(7)
    C3 0.0187(8) 0.0174(8) 0.0109(7) 0.0001(6) 0.0019(6) 0.0009(6)
    C4 0.0157(8) 0.0172(8) 0.0115(7) 0.0016(6) 0.0018(6) 0.0005(6)
    C5 0.0114(7) 0.0223(9) 0.0167(8) 0.0011(7) 0.0014(6) 0.0006(7)
    C6 0.0151(8) 0.0214(9) 0.0130(8) -0.0011(7) -0.0002(6) -0.0002(7)
    C7 0.0157(8) 0.0194(8) 0.0129(7) -0.0005(7) 0.0014(6) -0.0014(6)
    C8 0.0138(8) 0.0175(8) 0.0145(8) -0.0005(6) 0.0028(6) -0.0004(6)
    C9 0.0158(8) 0.0169(8) 0.0160(8) -0.0009(6) 0.0004(6) 0.0012(6)
    C10 0.0183(8) 0.0161(8) 0.0252(9) -0.0013(7) -0.0041(7) 0.0018(7)
    C11 0.0178(8) 0.0177(9) 0.0211(9) 0.0002(7) -0.0033(7) -0.0019(7)
    C12 0.0130(7) 0.0167(8) 0.0154(8) -0.0001(6) 0.0001(6) 0.0007(6)
    C13 0.0145(8) 0.0173(8) 0.0138(8) -0.0003(6) 0.0029(6) -0.0008(6)
    C14 0.0193(8) 0.0180(8) 0.0141(8) 0.0024(7) 0.0015(6) -0.0005(6)
    C15 0.0212(9) 0.0210(9) 0.0143(8) 0.0024(7) 0.0027(6) 0.0004(7)
    C16 0.0146(8) 0.0182(8) 0.0141(8) 0.0011(6) 0.0014(6) -0.0007(6)
    C17 0.0161(8) 0.0187(8) 0.0170(8) 0.0011(7) -0.0004(6) 0.0006(7)
    C18 0.0179(9) 0.0307(11) 0.0237(10) 0.0016(8) -0.0014(7) 0.0001(8)
    C19 0.0223(10) 0.0262(10) 0.0253(10) -0.0013(8) -0.0072(8) 0.0019(8)
    C20 0.0219(9) 0.0410(12) 0.0223(10) 0.0003(9) 0.0001(7) -0.0116(9)
    C21 0.0162(8) 0.0321(11) 0.0218(9) 0.0018(8) 0.0020(7) 0.0011(8)
    C22 0.0249(10) 0.0241(10) 0.0193(9) -0.0040(8) 0.0062(8) 0.0008(7)
    C23 0.0273(10) 0.0183(8) 0.0134(8) 0.0012(7) 0.0041(7) 0.0004(7)
    C24 0.0360(11) 0.0195(9) 0.0158(9) -0.0037(8) 0.0003(7) -0.0007(7)
    C25 0.0349(12) 0.0294(11) 0.0248(10) 0.0016(9) -0.0009(9) 0.0061(9)
    C26 0.0221(9) 0.0189(8) 0.0156(8) 0.0026(7) 0.0019(7) 0.0025(7)
    C27 0.0169(8) 0.0252(9) 0.0200(9) -0.0019(7) 0.0031(7) 0.0035(8)
    O1W 0.0309(8) 0.0285(8) 0.0209(7) -0.0014(7) 0.0036(6) -0.0020(6)
_geom_special_details
;
All e.s.d.'s (except the e.s.d. in the dihedral angle between two l.s. planes)
are estimated using the full covariance matrix. The cell e.s.d.'s are taken
into account individually in the estimation of e.s.d.'s in distances, angles
and torsion angles; correlations between e.s.d.'s in cell parameters are only
used when they are defined by crystal symmetry. An approximate (isotropic)
treatment of cell e.s.d.'s is used for estimating e.s.d.'s involving l.s.
planes.
;
loop_
    _geom_bond_atom_site_label_1
    _geom_bond_atom_site_label_2
    _geom_bond_site_symmetry_2
    _geom_bond_distance
    _geom_bond_publ_flag
    O1 C5 . 1.224(2) ?
    O2 C1 . 1.432(2) ?
    O2 H2A . 0.8200 ?
    O3 C15 . 1.346(2) ?
    O3 C16 . 1.457(2) ?
    O4 C15 . 1.208(2) ?
    O5 C23 . 1.414(2) ?
    O5 H5A . 0.8200 ?
    O6 C24 . 1.208(3) ?
    O7 C24 . 1.335(3) ?
    O7 C25 . 1.458(3) ?
    O8 C19 . 1.363(3) ?
    O8 C20 . 1.368(3) ?
    C1 C2 . 1.545(3) ?
    C1 C6 . 1.555(3) ?
    C1 H1A . 0.9800 ?
    C2 C22 . 1.540(3) ?
    C2 C21 . 1.544(3) ?
    C2 C3 . 1.552(3) ?
    C3 C23 . 1.551(3) ?
    C3 C4 . 1.577(2) ?
    C3 H3A . 0.9800 ?
    C4 C26 . 1.526(3) ?
    C4 C5 . 1.533(3) ?
    C4 C9 . 1.598(2) ?
    C5 C6 . 1.500(3) ?
    C6 C7 . 1.555(3) ?
    C6 H6A . 0.9800 ?
    C7 C8 . 1.512(3) ?
    C7 H7A . 0.9700 ?
    C7 H7B . 0.9700 ?
    C8 C13 . 1.340(3) ?
    C8 C9 . 1.518(3) ?
    C9 C10 . 1.536(3) ?
    C9 H9A . 0.9800 ?
    C10 C11 . 1.518(3) ?
    C10 H10A . 0.9700 ?
    C10 H10B . 0.9700 ?
    C11 C12 . 1.534(3) ?
    C11 H11A . 0.9700 ?
    C11 H11B . 0.9700 ?
    C12 C13 . 1.513(3) ?
    C12 C27 . 1.541(3) ?
    C12 C16 . 1.544(3) ?
    C13 C14 . 1.521(3) ?
    C14 C15 . 1.504(3) ?
    C14 H14A . 0.9700 ?
    C14 H14B . 0.9700 ?
    C16 C17 . 1.491(3) ?
    C16 H16A . 0.9800 ?
    C17 C20 . 1.346(3) ?
    C17 C18 . 1.428(3) ?
    C18 C19 . 1.344(3) ?
    C18 H18A . 0.9300 ?
    C19 H19A . 0.9300 ?
    C20 H20A . 0.9300 ?
    C21 H21A . 0.9600 ?
    C21 H21B . 0.9600 ?
    C21 H21C . 0.9600 ?
    C22 H22A . 0.9600 ?
    C22 H22B . 0.9600 ?
    C22 H22C . 0.9600 ?
    C23 C24 . 1.531(3) ?
    C23 H23A . 0.9800 ?
    C25 H25A . 0.9600 ?
    C25 H25B . 0.9600 ?
    C25 H25C . 0.9600 ?
    C26 H26A . 0.9600 ?
    C26 H26B . 0.9600 ?
    C26 H26C . 0.9600 ?
    C27 H27A . 0.9600 ?
    C27 H27B . 0.9600 ?
    C27 H27C . 0.9600 ?
    O1W H1W1 . 0.834(10) ?
    O1W H2W1 . 0.843(10) ?
loop_
    _geom_angle_atom_site_label_1
    _geom_angle_atom_site_label_2
    _geom_angle_atom_site_label_3
    _geom_angle_site_symmetry_1
    _geom_angle_site_symmetry_3
    _geom_angle
    _geom_angle_publ_flag
    C1 O2 H2A . . 109.5 ?
    C15 O3 C16 . . 118.08(15) ?
    C23 O5 H5A . . 109.5 ?
    C24 O7 C25 . . 114.02(17) ?
    C19 O8 C20 . . 106.00(16) ?
    O2 C1 C2 . . 112.61(15) ?
    O2 C1 C6 . . 108.45(15) ?
    C2 C1 C6 . . 112.51(16) ?
    O2 C1 H1A . . 107.7 ?
    C2 C1 H1A . . 107.7 ?
    C6 C1 H1A . . 107.7 ?
    C22 C2 C21 . . 106.37(16) ?
    C22 C2 C1 . . 108.60(16) ?
    C21 C2 C1 . . 108.38(15) ?
    C22 C2 C3 . . 111.68(15) ?
    C21 C2 C3 . . 114.95(17) ?
    C1 C2 C3 . . 106.68(14) ?
    C23 C3 C2 . . 114.79(15) ?
    C23 C3 C4 . . 113.45(15) ?
    C2 C3 C4 . . 111.33(14) ?
    C23 C3 H3A . . 105.4 ?
    C2 C3 H3A . . 105.4 ?
    C4 C3 H3A . . 105.4 ?
    C26 C4 C5 . . 108.80(15) ?
    C26 C4 C3 . . 116.15(15) ?
    C5 C4 C3 . . 109.99(15) ?
    C26 C4 C9 . . 110.15(15) ?
    C5 C4 C9 . . 98.41(13) ?
    C3 C4 C9 . . 111.86(14) ?
    O1 C5 C6 . . 122.52(18) ?
    O1 C5 C4 . . 122.26(17) ?
    C6 C5 C4 . . 114.33(16) ?
    C5 C6 C7 . . 104.25(15) ?
    C5 C6 C1 . . 111.81(16) ?
    C7 C6 C1 . . 115.12(16) ?
    C5 C6 H6A . . 108.5 ?
    C7 C6 H6A . . 108.5 ?
    C1 C6 H6A . . 108.5 ?
    C8 C7 C6 . . 114.23(15) ?
    C8 C7 H7A . . 108.7 ?
    C6 C7 H7A . . 108.7 ?
    C8 C7 H7B . . 108.7 ?
    C6 C7 H7B . . 108.7 ?
    H7A C7 H7B . . 107.6 ?
    C13 C8 C7 . . 121.79(17) ?
    C13 C8 C9 . . 123.16(17) ?
    C7 C8 C9 . . 114.99(16) ?
    C8 C9 C10 . . 113.69(16) ?
    C8 C9 C4 . . 109.64(15) ?
    C10 C9 C4 . . 115.77(15) ?
    C8 C9 H9A . . 105.6 ?
    C10 C9 H9A . . 105.6 ?
    C4 C9 H9A . . 105.6 ?
    C11 C10 C9 . . 113.56(16) ?
    C11 C10 H10A . . 108.9 ?
    C9 C10 H10A . . 108.9 ?
    C11 C10 H10B . . 108.9 ?
    C9 C10 H10B . . 108.9 ?
    H10A C10 H10B . . 107.7 ?
    C10 C11 C12 . . 111.75(16) ?
    C10 C11 H11A . . 109.3 ?
    C12 C11 H11A . . 109.3 ?
    C10 C11 H11B . . 109.3 ?
    C12 C11 H11B . . 109.3 ?
    H11A C11 H11B . . 107.9 ?
    C13 C12 C11 . . 110.05(15) ?
    C13 C12 C27 . . 110.61(15) ?
    C11 C12 C27 . . 111.21(16) ?
    C13 C12 C16 . . 105.90(15) ?
    C11 C12 C16 . . 108.13(14) ?
    C27 C12 C16 . . 110.78(15) ?
    C8 C13 C12 . . 123.60(17) ?
    C8 C13 C14 . . 120.57(17) ?
    C12 C13 C14 . . 115.82(16) ?
    C15 C14 C13 . . 116.77(17) ?
    C15 C14 H14A . . 108.1 ?
    C13 C14 H14A . . 108.1 ?
    C15 C14 H14B . . 108.1 ?
    C13 C14 H14B . . 108.1 ?
    H14A C14 H14B . . 107.3 ?
    O4 C15 O3 . . 117.75(18) ?
    O4 C15 C14 . . 123.19(18) ?
    O3 C15 C14 . . 119.02(16) ?
    O3 C16 C17 . . 105.89(15) ?
    O3 C16 C12 . . 110.70(14) ?
    C17 C16 C12 . . 115.75(16) ?
    O3 C16 H16A . . 108.1 ?
    C17 C16 H16A . . 108.1 ?
    C12 C16 H16A . . 108.1 ?
    C20 C17 C18 . . 105.48(18) ?
    C20 C17 C16 . . 125.14(18) ?
    C18 C17 C16 . . 129.34(17) ?
    C19 C18 C17 . . 107.01(19) ?
    C19 C18 H18A . . 126.5 ?
    C17 C18 H18A . . 126.5 ?
    C18 C19 O8 . . 110.39(19) ?
    C18 C19 H19A . . 124.8 ?
    O8 C19 H19A . . 124.8 ?
    C17 C20 O8 . . 111.09(19) ?
    C17 C20 H20A . . 124.5 ?
    O8 C20 H20A . . 124.5 ?
    C2 C21 H21A . . 109.5 ?
    C2 C21 H21B . . 109.5 ?
    H21A C21 H21B . . 109.5 ?
    C2 C21 H21C . . 109.5 ?
    H21A C21 H21C . . 109.5 ?
    H21B C21 H21C . . 109.5 ?
    C2 C22 H22A . . 109.5 ?
    C2 C22 H22B . . 109.5 ?
    H22A C22 H22B . . 109.5 ?
    C2 C22 H22C . . 109.5 ?
    H22A C22 H22C . . 109.5 ?
    H22B C22 H22C . . 109.5 ?
    O5 C23 C24 . . 104.23(15) ?
    O5 C23 C3 . . 115.01(16) ?
    C24 C23 C3 . . 113.71(16) ?
    O5 C23 H23A . . 107.9 ?
    C24 C23 H23A . . 107.9 ?
    C3 C23 H23A . . 107.9 ?
    O6 C24 O7 . . 123.39(19) ?
    O6 C24 C23 . . 124.0(2) ?
    O7 C24 C23 . . 112.54(17) ?
    O7 C25 H25A . . 109.5 ?
    O7 C25 H25B . . 109.5 ?
    H25A C25 H25B . . 109.5 ?
    O7 C25 H25C . . 109.5 ?
    H25A C25 H25C . . 109.5 ?
    H25B C25 H25C . . 109.5 ?
    C4 C26 H26A . . 109.5 ?
    C4 C26 H26B . . 109.5 ?
    H26A C26 H26B . . 109.5 ?
    C4 C26 H26C . . 109.5 ?
    H26A C26 H26C . . 109.5 ?
    H26B C26 H26C . . 109.5 ?
    C12 C27 H27A . . 109.5 ?
    C12 C27 H27B . . 109.5 ?
    H27A C27 H27B . . 109.5 ?
    C12 C27 H27C . . 109.5 ?
    H27A C27 H27C . . 109.5 ?
    H27B C27 H27C . . 109.5 ?
    H1W1 O1W H2W1 . . 110(3) ?
loop_
    _geom_torsion_atom_site_label_1
    _geom_torsion_atom_site_label_2
    _geom_torsion_atom_site_label_3
    _geom_torsion_atom_site_label_4
    _geom_torsion_site_symmetry_1
    _geom_torsion_site_symmetry_2
    _geom_torsion_site_symmetry_3
    _geom_torsion_site_symmetry_4
    _geom_torsion
    _geom_torsion_publ_flag
    O2 C1 C2 C22 . . . . -48.6(2) ?
    C6 C1 C2 C22 . . . . -171.55(16) ?
    O2 C1 C2 C21 . . . . -163.78(15) ?
    C6 C1 C2 C21 . . . . 73.28(19) ?
    O2 C1 C2 C3 . . . . 71.90(18) ?
    C6 C1 C2 C3 . . . . -51.0(2) ?
    C22 C2 C3 C23 . . . . -44.9(2) ?
    C21 C2 C3 C23 . . . . 76.4(2) ?
    C1 C2 C3 C23 . . . . -163.39(15) ?
    C22 C2 C3 C4 . . . . -175.47(16) ?
    C21 C2 C3 C4 . . . . -54.2(2) ?
    C1 C2 C3 C4 . . . . 66.01(19) ?
    C23 C3 C4 C26 . . . . -26.9(2) ?
    C2 C3 C4 C26 . . . . 104.35(19) ?
    C23 C3 C4 C5 . . . . -151.03(16) ?
    C2 C3 C4 C5 . . . . -19.7(2) ?
    C23 C3 C4 C9 . . . . 100.69(18) ?
    C2 C3 C4 C9 . . . . -128.02(16) ?
    C26 C4 C5 O1 . . . . 20.6(2) ?
    C3 C4 C5 O1 . . . . 148.82(17) ?
    C9 C4 C5 O1 . . . . -94.16(19) ?
    C26 C4 C5 C6 . . . . -169.93(15) ?
    C3 C4 C5 C6 . . . . -41.7(2) ?
    C9 C4 C5 C6 . . . . 75.35(17) ?
    O1 C5 C6 C7 . . . . 101.4(2) ?
    C4 C5 C6 C7 . . . . -68.06(18) ?
    O1 C5 C6 C1 . . . . -133.60(18) ?
    C4 C5 C6 C1 . . . . 56.9(2) ?
    O2 C1 C6 C5 . . . . -132.57(17) ?
    C2 C1 C6 C5 . . . . -7.3(2) ?
    O2 C1 C6 C7 . . . . -13.8(2) ?
    C2 C1 C6 C7 . . . . 111.39(18) ?
    C5 C6 C7 C8 . . . . 47.4(2) ?
    C1 C6 C7 C8 . . . . -75.5(2) ?
    C6 C7 C8 C13 . . . . 137.38(17) ?
    C6 C7 C8 C9 . . . . -45.4(2) ?
    C13 C8 C9 C10 . . . . 2.5(3) ?
    C7 C8 C9 C10 . . . . -174.69(15) ?
    C13 C8 C9 C4 . . . . -128.88(17) ?
    C7 C8 C9 C4 . . . . 54.0(2) ?
    C26 C4 C9 C8 . . . . -176.16(16) ?
    C5 C4 C9 C8 . . . . -62.51(17) ?
    C3 C4 C9 C8 . . . . 53.1(2) ?
    C26 C4 C9 C10 . . . . 53.6(2) ?
    C5 C4 C9 C10 . . . . 167.24(15) ?
    C3 C4 C9 C10 . . . . -77.2(2) ?
    C8 C9 C10 C11 . . . . -30.4(2) ?
    C4 C9 C10 C11 . . . . 97.84(19) ?
    C9 C10 C11 C12 . . . . 55.7(2) ?
    C10 C11 C12 C13 . . . . -50.7(2) ?
    C10 C11 C12 C27 . . . . 72.3(2) ?
    C10 C11 C12 C16 . . . . -165.89(15) ?
    C7 C8 C13 C12 . . . . 177.37(16) ?
    C9 C8 C13 C12 . . . . 0.4(3) ?
    C7 C8 C13 C14 . . . . -4.0(3) ?
    C9 C8 C13 C14 . . . . 178.97(17) ?
    C11 C12 C13 C8 . . . . 23.8(2) ?
    C27 C12 C13 C8 . . . . -99.5(2) ?
    C16 C12 C13 C8 . . . . 140.46(17) ?
    C11 C12 C13 C14 . . . . -154.82(15) ?
    C27 C12 C13 C14 . . . . 81.9(2) ?
    C16 C12 C13 C14 . . . . -38.18(19) ?
    C8 C13 C14 C15 . . . . 177.96(16) ?
    C12 C13 C14 C15 . . . . -3.4(2) ?
    C16 O3 C15 O4 . . . . -175.46(16) ?
    C16 O3 C15 C14 . . . . 2.0(2) ?
    C13 C14 C15 O4 . . . . -157.87(18) ?
    C13 C14 C15 O3 . . . . 24.8(2) ?
    C15 O3 C16 C17 . . . . -174.57(15) ?
    C15 O3 C16 C12 . . . . -48.4(2) ?
    C13 C12 C16 O3 . . . . 64.86(17) ?
    C11 C12 C16 O3 . . . . -177.22(14) ?
    C27 C12 C16 O3 . . . . -55.1(2) ?
    C13 C12 C16 C17 . . . . -174.66(15) ?
    C11 C12 C16 C17 . . . . -56.7(2) ?
    C27 C12 C16 C17 . . . . 65.4(2) ?
    O3 C16 C17 C20 . . . . -135.1(2) ?
    C12 C16 C17 C20 . . . . 101.9(2) ?
    O3 C16 C17 C18 . . . . 47.3(3) ?
    C12 C16 C17 C18 . . . . -75.7(3) ?
    C20 C17 C18 C19 . . . . -1.6(3) ?
    C16 C17 C18 C19 . . . . 176.3(2) ?
    C17 C18 C19 O8 . . . . 0.7(3) ?
    C20 O8 C19 C18 . . . . 0.5(3) ?
    C18 C17 C20 O8 . . . . 2.0(3) ?
    C16 C17 C20 O8 . . . . -176.02(19) ?
    C19 O8 C20 C17 . . . . -1.6(3) ?
    C2 C3 C23 O5 . . . . -46.9(2) ?
    C4 C3 C23 O5 . . . . 82.7(2) ?
    C2 C3 C23 C24 . . . . 73.2(2) ?
    C4 C3 C23 C24 . . . . -157.22(17) ?
    C25 O7 C24 O6 . . . . 6.5(3) ?
    C25 O7 C24 C23 . . . . -177.14(18) ?
    O5 C23 C24 O6 . . . . -12.4(3) ?
    C3 C23 C24 O6 . . . . -138.4(2) ?
    O5 C23 C24 O7 . . . . 171.26(17) ?
    C3 C23 C24 O7 . . . . 45.3(2) ?
loop_
    _geom_hbond_atom_site_label_D
    _geom_hbond_atom_site_label_H
    _geom_hbond_atom_site_label_A
    _geom_hbond_site_symmetry_A
    _geom_hbond_distance_DH
    _geom_hbond_distance_HA
    _geom_hbond_distance_DA
    _geom_hbond_angle_DHA
    _geom_hbond_publ_flag
    O2 H2A O1W 2_546 0.82 2.0218 2.835(2) 171 y
    O5 H5A O1W 2_556 0.82 2.0508 2.760(2) 144 y
    O1W H1W1 O1 1_556 0.84(2) 1.98(3) 2.809(2) 169(3) y
    O1W H2W1 O6 1_555 0.842(19) 1.994(19) 2.821(2) 167(3) y
    C1 H1A O1 2_545 0.98 2.3854 3.325(2) 160 y
    C3 H3A O2 1_555 0.98 2.5721 3.032(2) 109 y
    C3 H3A O7 1_555 0.98 2.3981 2.861(2) 108 y
    C7 H7A O2 1_555 0.97 2.3396 2.690(2) 100 y
    C7 H7B O4 2_655 0.97 2.3753 3.282(2) 155 y
    C21 H21B O1 1_555 0.96 2.5943 3.459(2) 150 y
    C21 H21C O5 1_555 0.96 2.4621 3.077(3) 122 y
    C27 H27B O3 1_555 0.96 2.5696 2.911(2) 101 y
    C23 H23A Cg1 2_656 0.98 3.0424 3.884(2) 146 y
    C25 H25A Cg1 2_646 0.96 3.1505 3.981(3) 146 y
