# Supplementary material for: Swietenolide monohydrate
Source: Acta Crystallogr Sect E Struct Rep Online. 2008 Jun 13;64(Pt 7):o1267–8. doi: 10.1107/S1600536808017431 (PMC2961806; doi:10.1107/S1600536808017431)
Supplement: Supplementary file 2 [file e-64-o1267-Isup2.hkl]

# 
# h,k,l, Fc-squared, Fo-squared, sigma(Fo-squared) and status flag 
# 
data_I
_shelx_title ' d2a_0m in P2(1) (100K)' 
_shelx_refln_list_code          4 
_shelx_F_calc_maximum      128.81 
_exptl_crystal_F_000       540.00 
_reflns_d_resolution_high  0.7107 
 
loop_ 
 _symmetry_equiv_pos_as_xyz 
 'x, y, z' 
 '-x, y+1/2, -z' 
 
_cell_length_a    11.5897 
_cell_length_b     8.8972 
_cell_length_c    11.7397 
_cell_angle_alpha  90.000 
_cell_angle_beta   90.571 
_cell_angle_gamma  90.000 
 
_shelx_F_squared_multiplier     1.000 
 
loop_ 
 _refln_index_h 
 _refln_index_k 
 _refln_index_l 
 _refln_F_squared_calc 
 _refln_F_squared_meas 
 _refln_F_squared_sigma 
 _refln_observed_status 
   1   0   0      100.69      127.45      2.34 o 
   2   0   0     1327.69     1217.88     11.60 o 
   3   0   0     1521.71     1673.49     16.02 o 
   4   0   0      220.89      294.36      4.55 o 
   5   0   0     1662.73     1606.37     20.98 o 
   6   0   0       43.97       50.25      1.95 o 
   7   0   0      214.22      243.19      4.26 o 
   8   0   0        3.94        3.47      0.89 o 
   9   0   0      144.83      146.85      5.30 o 
  10   0   0      790.25      788.54     14.50 o 
  11   0   0      195.90      189.64      7.59 o 
  12   0   0        8.00        4.47      1.81 o 
  13   0   0      217.32      215.97      8.58 o 
  14   0   0        1.06        8.96      4.37 o 
  15   0   0        8.98        8.60      4.09 o 
  16   0   0      186.91      182.14     12.15 o 
   1   1   0     5277.98     5504.00     39.23 o 
   2   1   0     3823.56     3862.93     21.98 o 
   3   1   0     1882.73     1838.09     10.42 o 
   4   1   0     1639.98     1755.74      9.88 o 
   5   1   0      104.41      171.16      1.90 o 
   6   1   0      146.02      146.15      1.88 o 
   7   1   0        5.85        6.42      0.60 o 
   8   1   0      221.78      225.79      3.27 o 
   9   1   0       57.63       55.82      1.95 o 
  10   1   0       50.83       45.76      2.27 o 
  11   1   0      117.27      111.75      3.74 o 
  12   1   0       92.24      108.53      3.97 o 
  13   1   0       16.27       10.37      2.08 o 
  14   1   0      320.34      349.50      8.41 o 
  15   1   0       52.63       71.80      5.64 o 
  16   1   0       22.89       19.36      3.93 o 
   0   2   0     5410.68     5543.70     39.49 o 
   1   2   0      186.17      214.92      2.26 o 
   2   2   0      402.94      385.19      2.83 o 
   3   2   0     2763.17     2744.45     15.03 o 
   4   2   0     1953.83     1913.53     10.77 o 
   5   2   0      284.22      284.28      2.61 o 
   6   2   0      403.98      438.85      3.77 o 
   7   2   0      144.61      128.60      2.04 o 
   8   2   0      581.44      595.03      5.92 o 
   9   2   0       11.83       17.78      1.36 o 
  10   2   0      235.88      241.74      4.88 o 
  11   2   0      157.55      135.97      3.86 o 
  12   2   0       37.37       36.32      2.94 o 
  13   2   0        5.87        6.44      1.84 o 
  14   2   0       15.29       21.60      2.85 o 
  15   2   0        9.65        8.72      2.42 o 
  16   2   0       39.44       32.29      5.29 o 
   1   3   0     1874.83     1866.19     10.29 o 
   2   3   0      559.64      557.83      4.52 o 
   3   3   0      307.97      321.57      2.56 o 
   4   3   0      807.21      950.03      6.22 o 
   5   3   0      548.48      562.34      4.36 o 
   6   3   0     1532.83     1615.32     10.48 o 
   7   3   0      157.21      155.50      2.41 o 
   8   3   0       27.20       25.60      1.27 o 
   9   3   0       50.17       51.46      2.10 o 
  10   3   0      146.09      155.79      3.92 o 
  11   3   0       75.74       69.78      4.39 o 
  12   3   0       86.15       82.61      4.06 o 
  13   3   0      167.03      156.63      5.54 o 
  14   3   0       16.69       12.44      2.77 o 
  15   3   0      151.18      149.44      6.81 o 
   0   4   0      248.87      323.66      3.80 o 
   1   4   0     1528.02     1521.13      8.46 o 
   2   4   0       57.01       47.00      1.13 o 
   3   4   0     1127.20     1112.75      9.88 o 
   4   4   0       60.67       69.32      1.25 o 
   5   4   0      457.42      443.08      3.70 o 
   6   4   0      304.64      339.88      3.37 o 
   7   4   0      145.64      157.73      2.84 o 
   8   4   0       65.55       76.16      2.20 o 
   9   4   0      203.86      198.38      4.61 o 
  10   4   0       51.01       48.73      3.03 o 
  11   4   0      104.07      103.05      4.24 o 
  12   4   0       10.12        4.91      1.96 o 
  13   4   0       96.10       93.03      5.21 o 
  14   4   0       44.36       39.88      4.76 o 
  15   4   0       17.15       10.15      2.91 o 
   1   5   0      727.42      745.34      4.96 o 
   2   5   0      416.78      433.97      4.00 o 
   3   5   0       86.76       92.80      1.71 o 
   4   5   0      148.24      146.95      2.69 o 
   5   5   0      425.73      427.59      4.75 o 
   6   5   0      318.41      304.63      3.42 o 
   7   5   0      421.20      432.87      5.13 o 
   8   5   0      467.77      451.92      6.53 o 
   9   5   0      369.45      364.15      7.15 o 
  10   5   0      252.12      257.40      6.37 o 
  11   5   0      114.35      125.51      4.78 o 
  12   5   0       53.47       52.25      4.62 o 
  13   5   0      117.45      112.85      5.77 o 
  14   5   0       55.73       53.25      4.64 o 
   0   6   0      178.40      169.42      2.89 o 
   1   6   0      192.13      203.17      2.48 o 
   2   6   0       90.58       88.69      1.78 o 
   3   6   0       24.09       21.51      1.05 o 
   4   6   0       50.98       52.75      1.59 o 
   5   6   0      238.62      221.79      3.11 o 
   6   6   0      154.87      157.14      3.23 o 
   7   6   0      434.01      402.38      6.91 o 
   8   6   0        4.74        2.19      1.23 o 
   9   6   0      251.25      250.98      5.78 o 
  10   6   0       18.96       25.60      2.41 o 
  11   6   0        3.27        3.15      1.56 o 
  12   6   0       64.47       59.21      3.63 o 
  13   6   0       45.65       43.46      3.79 o 
  14   6   0       31.77       32.82      3.57 o 
   1   7   0       86.62       87.47      2.22 o 
   2   7   0       38.02       35.83      1.58 o 
   3   7   0       42.63       34.73      1.63 o 
   4   7   0      575.55      566.19      6.35 o 
   5   7   0      140.51      129.27      3.05 o 
   6   7   0       89.51       92.91      3.34 o 
   7   7   0       62.97       59.85      3.22 o 
   8   7   0      158.53      148.57      4.84 o 
   9   7   0       13.84       12.83      2.07 o 
  10   7   0       17.27       14.34      2.19 o 
  11   7   0       55.72       53.97      3.71 o 
  12   7   0       19.53       14.55      2.52 o 
  13   7   0       39.20       37.77      4.86 o 
   0   8   0      215.29      205.57      5.22 o 
   1   8   0      104.87       75.68      3.85 o 
   2   8   0       43.71       29.59      1.77 o 
   3   8   0      110.33      104.27      3.35 o 
   4   8   0       53.68       45.18      2.28 o 
   5   8   0      269.82      251.52      4.92 o 
   6   8   0       99.90       85.14      3.94 o 
   7   8   0       56.28       52.15      3.38 o 
   8   8   0       61.69       63.23      6.00 o 
   9   8   0      133.26      128.00      5.59 o 
  10   8   0       40.22       45.25      3.96 o 
  11   8   0       16.20       19.37      3.02 o 
  12   8   0        9.08        9.68      2.66 o 
   1   9   0       81.16       73.35      2.97 o 
   2   9   0      152.71      133.65      3.60 o 
   3   9   0       65.88       60.22      2.74 o 
   4   9   0        2.80        1.74      1.11 o 
   5   9   0      180.04      165.18      4.98 o 
   6   9   0        1.14        0.94      1.34 o 
   7   9   0       62.19       70.32      4.04 o 
   8   9   0       75.09       72.19      5.78 o 
   9   9   0       73.20       75.80      4.87 o 
  10   9   0       19.87       18.58      2.88 o 
  11   9   0       63.25       56.82      4.66 o 
   0  10   0       21.35       14.48      2.59 o 
   1  10   0       67.22       70.54      3.38 o 
   2  10   0        9.05        6.76      1.55 o 
   3  10   0       44.28       44.74      2.62 o 
   4  10   0       40.18       43.51      2.92 o 
   5  10   0       51.16       50.36      3.47 o 
   6  10   0       16.36       10.47      2.24 o 
   7  10   0       13.29       16.68      2.68 o 
   8  10   0       36.78       41.64      3.76 o 
   9  10   0       25.26       23.11      3.61 o 
   1  11   0       52.26       54.93      3.60 o 
   2  11   0      149.53      147.09      4.94 o 
   3  11   0       87.82       95.12      4.51 o 
   4  11   0       45.12       48.16      3.63 o 
   5  11   0       12.44       12.57      2.46 o 
   6  11   0       35.35       40.73      3.47 o 
   7  11   0       55.99       57.66      4.42 o 
   0  12   0       28.07       27.94      5.83 o 
   1  12   0      213.96      230.60      7.90 o 
   2  12   0       77.49       76.36      5.75 o 
   3  12   0       86.82       93.02      5.15 o 
   4  12   0       23.23       23.56      3.54 o 
 -16   0   1       48.50       40.42      9.63 o 
 -15   0   1      104.02      101.43      9.02 o 
 -14   0   1      166.45      136.11      9.84 o 
 -13   0   1       92.31      112.17      6.26 o 
 -12   0   1        1.01        2.38      1.77 o 
 -11   0   1      164.51      130.65      5.33 o 
 -10   0   1      158.74      155.94      5.01 o 
  -9   0   1        3.40        2.99      1.27 o 
  -8   0   1      704.79      701.14      8.73 o 
  -7   0   1      581.90      575.73      6.50 o 
  -6   0   1     2123.95     2375.83     17.73 o 
  -5   0   1       99.43       77.16      1.58 o 
  -4   0   1     2865.61     2747.61     20.71 o 
  -3   0   1      503.58      577.13      5.61 o 
  -2   0   1     2637.53     2501.24     20.44 o 
  -1   0   1     4635.64     4463.46     61.10 o 
   0   0   1        4.12        3.86      2.12 o 
   1   0   1     1163.39     1166.53     15.53 o 
   2   0   1     3047.71     3127.11     30.08 o 
   3   0   1       77.05       76.33      1.58 o 
   4   0   1      444.55      452.43      5.28 o 
   5   0   1      148.12      121.23      3.05 o 
   6   0   1     1790.36     1723.10     16.78 o 
   7   0   1      195.14      239.67      4.55 o 
   8   0   1       50.70       49.14      2.50 o 
   9   0   1       58.55       62.87      3.22 o 
  10   0   1       74.75       76.79      3.97 o 
  11   0   1      295.92      281.99      8.90 o 
  12   0   1       52.75       57.11      4.68 o 
  13   0   1       55.50       40.18     12.92 o 
  14   0   1        0.14        1.74      3.03 o 
  15   0   1       46.26       46.61     10.38 o 
  16   0   1        0.01        1.69      3.99 o 
 -16   1   1       59.36       64.44      7.72 o 
 -15   1   1       18.24        9.03      2.44 o 
 -14   1   1       44.63       40.01      3.40 o 
 -13   1   1      103.90       89.33      3.91 o 
 -12   1   1      131.25      139.82      4.36 o 
 -11   1   1       59.16       61.66      2.73 o 
 -10   1   1      122.03      108.22      3.98 o 
  -9   1   1       79.62       75.80      2.29 o 
  -8   1   1      369.92      345.91      3.62 o 
  -7   1   1      687.72      675.93      5.11 o 
  -6   1   1      597.97      616.72      4.41 o 
  -5   1   1      199.44      238.01      2.28 o 
  -4   1   1     1077.39     1163.68      6.74 o 
  -3   1   1     2648.10     2576.52     13.26 o 
  -2   1   1     3647.98     3924.39     20.61 o 
  -1   1   1     2988.93     3013.30     17.11 o 
   0   1   1     3254.92     3435.81     19.15 o 
   1   1   1     1938.95     2068.01     12.83 o 
   2   1   1     2013.23     1924.32     10.66 o 
   3   1   1     1517.18     1480.94      9.66 o 
   4   1   1       19.51       19.80      0.80 o 
   5   1   1     1340.13     1276.61      8.50 o 
   6   1   1      306.56      356.05      3.62 o 
   7   1   1      456.09      435.32      4.45 o 
   8   1   1      250.90      254.55      3.38 o 
   9   1   1        0.38        1.53      0.86 o 
  10   1   1      631.61      596.41      7.91 o 
  11   1   1      142.83      133.21      3.96 o 
  12   1   1        7.33        7.42      1.65 o 
  13   1   1      139.43      133.58      6.11 o 
  14   1   1        5.34        4.94      2.43 o 
  15   1   1        6.14        7.75      3.05 o 
  16   1   1       14.69       10.42      3.38 o 
 -16   2   1       27.57       21.49      3.61 o 
 -15   2   1      187.93      201.13      6.74 o 
 -14   2   1       17.77       16.75      2.60 o 
 -13   2   1       42.36       41.13      3.30 o 
 -12   2   1       65.43       65.20      3.27 o 
 -11   2   1      203.38      176.27      4.43 o 
 -10   2   1      271.04      289.91      4.99 o 
  -9   2   1      332.71      315.83      4.82 o 
  -8   2   1      139.86      145.81      2.60 o 
  -7   2   1      591.28      597.71      4.76 o 
  -6   2   1      121.58      144.33      1.82 o 
  -5   2   1       76.60       74.56      1.45 o 
  -4   2   1      442.81      412.32      3.27 o 
  -3   2   1      465.61      435.75      3.42 o 
  -2   2   1      433.82      433.04      3.46 o 
  -1   2   1        9.95       13.42      0.72 o 
   0   2   1     2326.86     2329.42     12.25 o 
   1   2   1     1969.33     1971.91     10.59 o 
   2   2   1     1475.24     1566.38      9.18 o 
   3   2   1     2073.99     2145.76     12.58 o 
   4   2   1     2056.37     2165.50     12.39 o 
   5   2   1     1336.31     1418.99      8.33 o 
   6   2   1      206.31      193.98      2.23 o 
   7   2   1       77.48       73.78      1.54 o 
   8   2   1      235.43      210.87      3.09 o 
   9   2   1      103.96      100.06      2.66 o 
  10   2   1        9.62        8.27      1.48 o 
  11   2   1       88.48       72.35      3.55 o 
  12   2   1       35.98       41.54      3.56 o 
  13   2   1       17.12       16.61      2.48 o 
  14   2   1        8.27        4.92      2.01 o 
  15   2   1        4.65        8.13      2.95 o 
  16   2   1        0.10        1.29      3.35 o 
 -15   3   1       30.83       32.28      3.90 o 
 -14   3   1       13.58       18.37      3.04 o 
 -13   3   1       36.12       50.76      3.64 o 
 -12   3   1      117.74      122.37      5.57 o 
 -11   3   1        7.06        4.30      1.31 o 
 -10   3   1       74.17       68.84      2.62 o 
  -9   3   1      309.94      304.84      4.81 o 
  -8   3   1       91.78       90.28      2.00 o 
  -7   3   1       23.60       29.47      1.07 o 
  -6   3   1       40.98       35.91      1.08 o 
  -5   3   1       67.78       65.37      1.27 o 
  -4   3   1       40.07       45.76      1.04 o 
  -3   3   1      501.05      454.45      3.57 o 
  -2   3   1      836.74      829.89      5.79 o 
  -1   3   1       25.28       19.02      0.62 o 
   0   3   1      519.41      502.02      3.18 o 
   1   3   1       35.77       34.99      0.77 o 
   2   3   1     1425.14     1352.22      8.70 o 
   3   3   1     2342.66     2401.90     14.59 o 
   4   3   1      517.34      458.18      3.51 o 
   5   3   1      110.34      112.70      1.64 o 
   6   3   1      460.40      523.68      4.23 o 
   7   3   1      163.79      167.82      2.30 o 
   8   3   1       68.88       67.09      1.94 o 
   9   3   1       80.59       75.60      2.78 o 
  10   3   1      219.17      200.11      4.47 o 
  11   3   1      215.21      200.39      5.99 o 
  12   3   1        0.56        1.90      1.45 o 
  13   3   1        7.89       10.47      2.40 o 
  14   3   1       60.49       62.79      6.40 o 
  15   3   1       32.63       41.13      4.24 o 
 -15   4   1       47.36       40.09      4.26 o 
 -14   4   1       75.89       81.25      5.22 o 
 -13   4   1       31.06       27.80      3.41 o 
 -12   4   1       15.37       15.63      2.61 o 
 -11   4   1      102.80       90.37      4.05 o 
 -10   4   1       27.41       26.34      2.18 o 
  -9   4   1       74.60       74.44      2.75 o 
  -8   4   1       89.35       86.10      2.35 o 
  -7   4   1       10.11       12.26      0.92 o 
  -6   4   1      265.18      289.75      3.14 o 
  -5   4   1       43.92       51.44      1.22 o 
  -4   4   1       75.04       70.12      1.30 o 
  -3   4   1       91.20      102.29      1.58 o 
  -2   4   1     1885.19     2004.17     13.09 o 
  -1   4   1      111.33      109.01      1.47 o 
   0   4   1      787.31      891.35      5.21 o 
   1   4   1        4.01        4.96      0.47 o 
   2   4   1       33.28       27.52      0.87 o 
   3   4   1      131.78      134.27      2.01 o 
   4   4   1      526.04      578.07      4.99 o 
   5   4   1      431.41      447.03      3.68 o 
   6   4   1       71.48       78.91      1.67 o 
   7   4   1      166.15      164.85      3.41 o 
   8   4   1        7.88        6.39      1.01 o 
   9   4   1       20.82       18.26      1.78 o 
  10   4   1      363.42      363.58      7.37 o 
  11   4   1      101.40       99.58      4.80 o 
  12   4   1       15.36       19.11      2.78 o 
  13   4   1      199.55      208.62      7.16 o 
  14   4   1       42.23       39.88      4.05 o 
  15   4   1      115.29      117.89      6.41 o 
 -14   5   1       99.27      118.55      6.22 o 
 -13   5   1       46.00       47.67      4.23 o 
 -12   5   1       32.39       35.40      3.78 o 
 -11   5   1       16.04       13.34      2.15 o 
 -10   5   1      102.24       91.43      4.49 o 
  -9   5   1       57.84       62.39      3.35 o 
  -8   5   1       30.62       30.29      1.82 o 
  -7   5   1      128.06      126.43      2.34 o 
  -6   5   1       30.95       32.89      1.25 o 
  -5   5   1     1106.97     1093.68      7.49 o 
  -4   5   1      176.01      156.55      2.17 o 
  -3   5   1       31.54       18.54      0.80 o 
  -2   5   1      616.09      618.55      4.63 o 
  -1   5   1      644.13      785.09      5.44 o 
   0   5   1     1480.53     1526.04      8.79 o 
   1   5   1       16.74       17.30      0.77 o 
   2   5   1       70.79       74.84      1.45 o 
   3   5   1      234.25      242.62      2.86 o 
   4   5   1      258.07      289.07      3.25 o 
   5   5   1      160.00      169.69      2.39 o 
   6   5   1      399.54      391.09      4.27 o 
   7   5   1      321.16      318.29      4.66 o 
   8   5   1      600.09      603.44      7.97 o 
   9   5   1        6.37        6.31      1.40 o 
  10   5   1       71.94       68.54      3.25 o 
  11   5   1       31.61       31.18      2.53 o 
  12   5   1        1.58        2.21      1.66 o 
  13   5   1       70.49       70.01      4.22 o 
  14   5   1       26.82       33.06      3.41 o 
 -14   6   1       23.96       24.63      3.28 o 
 -13   6   1        4.63        6.39      2.29 o 
 -12   6   1       48.33       51.60      3.51 o 
 -11   6   1       27.54       20.68      2.52 o 
 -10   6   1      278.65      272.85      6.77 o 
  -9   6   1       55.01       59.35      3.41 o 
  -8   6   1      157.41      164.29      4.84 o 
  -7   6   1      417.12      410.76      6.58 o 
  -6   6   1      894.57      883.31      8.06 o 
  -5   6   1      314.51      316.36      4.03 o 
  -4   6   1        7.83        5.12      0.74 o 
  -3   6   1       84.91       82.59      2.01 o 
  -2   6   1      124.12      115.83      2.03 o 
  -1   6   1       27.07       29.27      1.02 o 
   0   6   1      107.09       99.98      1.80 o 
   1   6   1       72.77       79.73      1.76 o 
   2   6   1        0.58        0.78      0.47 o 
   3   6   1      314.37      302.54      3.50 o 
   4   6   1      435.52      430.60      4.32 o 
   5   6   1      123.09      118.81      2.37 o 
   6   6   1      234.38      226.35      4.01 o 
   7   6   1       56.25       61.02      2.69 o 
   8   6   1       25.34       27.04      2.19 o 
   9   6   1       91.10       94.32      4.48 o 
  10   6   1      115.85      112.53      4.58 o 
  11   6   1      115.12      127.82      4.61 o 
  12   6   1       56.96       53.05      3.81 o 
  13   6   1       28.32       37.38      4.34 o 
  14   6   1      124.20      115.10      7.32 o 
 -13   7   1       35.13       35.94      4.02 o 
 -12   7   1       37.07       36.90      4.69 o 
 -11   7   1        1.01        2.58      1.78 o 
 -10   7   1       36.43       35.66      3.68 o 
  -9   7   1       30.51       24.58      2.60 o 
  -8   7   1       81.12       81.33      4.61 o 
  -7   7   1      429.50      424.70      8.11 o 
  -6   7   1       65.86       60.99      2.85 o 
  -5   7   1      133.13      140.50      2.97 o 
  -4   7   1        3.77        2.65      0.81 o 
  -3   7   1      323.57      305.52      4.02 o 
  -2   7   1      339.19      285.76      3.80 o 
  -1   7   1      104.05      105.91      2.49 o 
   0   7   1      243.36      233.09      3.53 o 
   1   7   1      295.15      299.25      4.44 o 
   2   7   1       17.08       17.83      1.14 o 
   3   7   1      130.00      107.94      2.74 o 
   4   7   1       90.85       87.57      2.99 o 
   5   7   1       11.70        7.88      1.08 o 
   6   7   1       97.62       89.07      2.91 o 
   7   7   1      197.47      186.52      4.82 o 
   8   7   1       40.09       32.87      2.71 o 
   9   7   1       12.02       10.29      1.89 o 
  10   7   1       12.65       13.15      2.15 o 
  11   7   1       16.60       15.19      2.56 o 
  12   7   1       19.92       24.45      3.42 o 
  13   7   1        8.34        8.50      2.97 o 
 -12   8   1       17.96       17.14      2.83 o 
 -11   8   1        4.78        6.00      2.17 o 
 -10   8   1       21.68       29.44      3.13 o 
  -9   8   1        6.66        4.62      1.91 o 
  -8   8   1       21.94       22.25      2.34 o 
  -7   8   1       67.68       64.24      3.70 o 
  -6   8   1       32.43       27.75      2.34 o 
  -5   8   1       49.72       56.08      2.90 o 
  -4   8   1       17.32       19.37      1.71 o 
  -3   8   1      293.79      266.13      4.15 o 
  -2   8   1       20.72       24.53      1.65 o 
  -1   8   1       82.79       76.43      2.66 o 
   0   8   1        9.03        7.57      1.07 o 
   1   8   1       34.23       29.89      1.62 o 
   2   8   1       72.56       77.47      2.56 o 
   3   8   1       68.01       66.21      3.51 o 
   4   8   1      249.29      240.31      4.35 o 
   5   8   1      186.31      176.13      5.30 o 
   6   8   1       20.98       19.79      2.10 o 
   7   8   1       49.94       47.73      2.97 o 
   8   8   1        9.62       11.74      2.10 o 
   9   8   1       22.41       22.33      2.75 o 
  10   8   1        5.79        2.53      1.95 o 
  11   8   1       65.95       65.50      4.58 o 
  12   8   1        6.38        4.17      2.31 o 
 -11   9   1       62.59       64.16      8.43 o 
 -10   9   1       20.05       17.82      2.85 o 
  -9   9   1      123.36      133.94      6.05 o 
  -8   9   1        3.63        4.56      2.02 o 
  -7   9   1       79.61       84.21      4.25 o 
  -6   9   1       64.76       60.07      3.51 o 
  -5   9   1        9.10        6.77      1.51 o 
  -4   9   1       81.44       78.12      3.02 o 
  -3   9   1      147.12      145.58      3.87 o 
  -2   9   1       32.78       27.89      2.12 o 
  -1   9   1       17.52       15.88      1.64 o 
   0   9   1      427.10      413.38      8.09 o 
   1   9   1      185.26      182.94      5.56 o 
   2   9   1       36.70       37.48      2.23 o 
   3   9   1       25.11       21.49      1.84 o 
   4   9   1       20.98       15.60      1.86 o 
   5   9   1       47.37       40.82      3.20 o 
   6   9   1       20.90       18.50      2.65 o 
   7   9   1      136.65      131.95      5.80 o 
   8   9   1       17.67       11.68      2.25 o 
   9   9   1      109.66      104.68      5.08 o 
  10   9   1       78.67       99.36      5.57 o 
  11   9   1       25.66       26.35      4.07 o 
  -9  10   1      107.50      113.28      6.03 o 
  -8  10   1      143.73      147.02      6.65 o 
  -7  10   1       66.49       65.04      4.30 o 
  -6  10   1       48.67       54.52      3.60 o 
  -5  10   1      107.63      112.40      4.36 o 
  -4  10   1       42.12       41.27      2.58 o 
  -3  10   1      182.29      182.11      7.43 o 
  -2  10   1       17.61       12.45      1.73 o 
  -1  10   1       59.54       58.30      2.99 o 
   0  10   1       35.15       38.64      2.41 o 
   1  10   1       17.36       12.66      1.89 o 
   2  10   1       74.87       74.37      3.52 o 
   3  10   1        6.83        7.53      1.65 o 
   4  10   1       60.60       52.28      3.19 o 
   5  10   1       92.90       82.00      4.17 o 
   6  10   1      256.04      268.60      6.96 o 
   7  10   1       85.58       94.80      4.99 o 
   8  10   1       99.60       97.35      6.07 o 
   9  10   1       32.22       23.40      3.75 o 
  -7  11   1       78.57       83.55      5.05 o 
  -6  11   1       32.96       39.97      3.76 o 
  -5  11   1       47.34       52.10      4.95 o 
  -4  11   1       39.72       37.56      3.48 o 
  -3  11   1        7.29        6.68      1.84 o 
  -2  11   1        4.55        5.90      1.76 o 
  -1  11   1      173.01      187.93      5.66 o 
   0  11   1      103.77      111.95      6.47 o 
   1  11   1        3.51        1.38      1.65 o 
   2  11   1       49.65       53.75      3.60 o 
   3  11   1       24.04       22.88      2.60 o 
   4  11   1       55.80       49.68      3.67 o 
   5  11   1       52.25       57.93      4.36 o 
   6  11   1       20.14       20.14      3.09 o 
   7  11   1       38.33       40.14      3.85 o 
  -4  12   1       20.35       14.94      3.10 o 
  -3  12   1      110.51      116.93      6.20 o 
  -2  12   1       49.70       56.07      5.42 o 
  -1  12   1       56.42       63.06      4.49 o 
   0  12   1       24.97       21.71      3.36 o 
   1  12   1       11.92       13.01      2.57 o 
   2  12   1      114.52      117.61      9.17 o 
   3  12   1       10.89       14.23      2.79 o 
   4  12   1        7.37        4.44      2.24 o 
 -16   0   2        2.23        1.31      5.51 o 
 -15   0   2       49.02       45.13      8.50 o 
 -14   0   2       22.48       25.23      3.60 o 
 -13   0   2        7.70       11.01      2.61 o 
 -12   0   2       83.82       84.33      4.83 o 
 -11   0   2       84.29       66.27      4.09 o 
 -10   0   2       27.02       33.12      2.75 o 
  -9   0   2      518.55      502.84      7.43 o 
  -8   0   2       16.12       19.34      1.19 o 
  -7   0   2        2.29        0.60      0.48 o 
  -6   0   2      465.99      475.51      5.38 o 
  -5   0   2      241.75      250.72      3.36 o 
  -4   0   2     2181.33     2328.73     17.60 o 
  -3   0   2       50.53       13.12      0.73 o 
  -2   0   2    16591.92    15950.02    120.30 o 
  -1   0   2     2753.77     2945.14     25.69 o 
   0   0   2      414.35      390.16      4.43 o 
   1   0   2        9.89        2.39      0.51 o 
   2   0   2     9589.09     9840.42     93.06 o 
   3   0   2      579.50      578.38      6.61 o 
   4   0   2      577.29      680.79      7.90 o 
   5   0   2     1592.84     1519.49     15.42 o 
   6   0   2        9.41        5.06      0.68 o 
   7   0   2        3.84        3.29      0.93 o 
   8   0   2      537.54      540.81     10.23 o 
   9   0   2      129.10      127.10      6.11 o 
  10   0   2       17.93       14.68      2.29 o 
  11   0   2       36.08       33.39      5.07 o 
  12   0   2        0.84        0.82      2.39 o 
  13   0   2       13.40        8.10      3.70 o 
  14   0   2        0.57       -0.44      3.65 o 
  15   0   2       95.18       95.95     20.66 o 
  16   0   2       13.63       22.97      5.92 o 
 -16   1   2      121.34      144.59      7.60 o 
 -15   1   2      261.76      295.84      8.07 o 
 -14   1   2        0.27        1.10      1.48 o 
 -13   1   2      237.98      224.40      5.83 o 
 -12   1   2        5.20        6.28      1.79 o 
 -11   1   2      121.67      114.96      3.51 o 
 -10   1   2      406.75      429.95      5.75 o 
  -9   1   2       46.15       43.97      1.91 o 
  -8   1   2      187.78      199.76      3.07 o 
  -7   1   2      774.93      836.03      5.66 o 
  -6   1   2       65.29       83.89      1.38 o 
  -5   1   2     2630.87     2752.29     14.16 o 
  -4   1   2      680.04      805.77      4.91 o 
  -3   1   2     4759.87     4778.73     24.13 o 
  -2   1   2     2741.34     2888.03     15.75 o 
  -1   1   2      845.18      843.85      5.85 o 
   0   1   2     1753.70     1775.65     12.10 o 
   1   1   2     1717.71     1671.59     12.19 o 
   2   1   2     1784.44     1817.87     12.12 o 
   3   1   2      739.68      743.72      5.37 o 
   4   1   2      173.94      185.61      2.04 o 
   5   1   2     1053.28     1135.95      8.04 o 
   6   1   2      213.89      192.23      2.49 o 
   7   1   2      686.37      684.78      6.24 o 
   8   1   2      348.55      326.07      4.30 o 
   9   1   2      248.91      224.87      4.60 o 
  10   1   2      425.67      415.21      9.38 o 
  11   1   2       25.95       26.54      2.45 o 
  12   1   2       69.89       81.74      4.33 o 
  13   1   2      181.27      202.19      6.68 o 
  14   1   2      103.01      105.21      6.98 o 
  15   1   2       29.65       24.34      3.94 o 
  16   1   2       66.82       73.56      6.16 o 
 -15   2   2       80.65       92.86      5.07 o 
 -14   2   2       14.00       11.16      2.37 o 
 -13   2   2       15.28        8.50      2.14 o 
 -12   2   2       21.56       24.00      3.21 o 
 -11   2   2        2.00        3.13      1.25 o 
 -10   2   2      185.31      190.20      4.30 o 
  -9   2   2       28.90       28.56      1.59 o 
  -8   2   2       23.71       19.08      1.02 o 
  -7   2   2      365.39      400.13      3.58 o 
  -6   2   2      478.11      526.95      3.93 o 
  -5   2   2      139.23      136.27      1.73 o 
  -4   2   2      609.97      641.48      4.35 o 
  -3   2   2     1794.84     1675.67      9.43 o 
  -2   2   2        7.07        0.33      0.29 o 
  -1   2   2     2844.49     2634.72     16.43 o 
   0   2   2     1616.84     1562.00      8.39 o 
   1   2   2     4819.69     4838.40     26.42 o 
   2   2   2     4035.86     4162.51     23.46 o 
   3   2   2      566.97      588.45      3.80 o 
   4   2   2     1833.42     1763.56     10.78 o 
   5   2   2      103.58      105.35      1.57 o 
   6   2   2      490.20      470.68      4.24 o 
   7   2   2       72.34       80.85      1.60 o 
   8   2   2      158.99      157.93      2.84 o 
   9   2   2      247.26      233.39      4.34 o 
  10   2   2      201.95      192.51      5.75 o 
  11   2   2        6.34        5.20      1.50 o 
  12   2   2       73.32       70.13      6.32 o 
  13   2   2       25.94       24.88      2.70 o 
  14   2   2       47.34       47.94      5.10 o 
  15   2   2        8.22        4.07      3.13 o 
 -15   3   2       24.46       22.39      3.93 o 
 -14   3   2        8.17        7.45      2.38 o 
 -13   3   2       16.11       15.59      2.39 o 
 -12   3   2       80.45       70.85      3.86 o 
 -11   3   2      105.91       99.44      3.41 o 
 -10   3   2      477.69      494.85      6.96 o 
  -9   3   2      232.59      235.92      4.03 o 
  -8   3   2      364.74      392.94      4.38 o 
  -7   3   2       13.03       11.57      0.78 o 
  -6   3   2      848.09      852.52      6.30 o 
  -5   3   2       27.32       33.12      1.07 o 
  -4   3   2      120.06      118.77      1.75 o 
  -3   3   2       71.00       89.87      1.39 o 
  -2   3   2      459.43      457.07      3.83 o 
  -1   3   2     1349.76     1391.64      7.84 o 
   0   3   2     1476.28     1537.01      8.21 o 
   1   3   2     1304.44     1316.98      7.44 o 
   2   3   2      133.67      115.08      1.34 o 
   3   3   2     1562.13     1604.61      9.36 o 
   4   3   2     1201.15     1314.50      8.14 o 
   5   3   2        8.58        9.73      0.61 o 
   6   3   2      933.87     1011.82      7.03 o 
   7   3   2      429.82      440.80      5.34 o 
   8   3   2      180.67      172.31      3.75 o 
   9   3   2      258.50      247.44      4.83 o 
  10   3   2      223.57      228.42      5.67 o 
  11   3   2       42.64       34.55      2.79 o 
  12   3   2       27.87       25.84      2.64 o 
  13   3   2       26.46       24.58      3.10 o 
  14   3   2       47.83       61.93      4.61 o 
  15   3   2        7.94        9.57      3.10 o 
 -15   4   2        8.91        6.51      2.95 o 
 -14   4   2       31.25       24.84      3.42 o 
 -13   4   2       17.19       15.94      2.79 o 
 -12   4   2      156.91      167.23      7.47 o 
 -11   4   2       49.63       41.45      3.07 o 
 -10   4   2       30.62       30.31      2.12 o 
  -9   4   2      215.84      233.98      4.73 o 
  -8   4   2      603.77      627.90      6.44 o 
  -7   4   2       48.27       54.48      1.65 o 
  -6   4   2      418.21      421.97      4.16 o 
  -5   4   2      807.34      830.40      6.38 o 
  -4   4   2      271.11      273.56      2.87 o 
  -3   4   2      892.32      925.38      6.40 o 
  -2   4   2     1631.32     1828.73      9.80 o 
  -1   4   2     2259.35     2251.62     12.27 o 
   0   4   2     1483.98     1480.27      7.76 o 
   1   4   2       78.78       95.30      1.26 o 
   2   4   2      575.30      570.22      4.29 o 
   3   4   2      170.25      159.83      1.93 o 
   4   4   2     1237.56     1329.87      7.83 o 
   5   4   2      167.91      197.45      2.20 o 
   6   4   2      244.43      265.08      3.32 o 
   7   4   2       62.52       63.33      1.70 o 
   8   4   2      489.78      516.57      6.45 o 
   9   4   2      301.43      255.06      6.54 o 
  10   4   2       38.42       36.93      2.72 o 
  11   4   2       51.50       54.08      3.80 o 
  12   4   2       19.03       17.18      2.65 o 
  13   4   2       45.84       45.03      3.98 o 
  14   4   2        4.75        2.69      2.20 o 
  15   4   2        3.17        3.18      2.47 o 
 -14   5   2       43.36       36.89      4.14 o 
 -13   5   2       42.57       55.86      4.56 o 
 -12   5   2       32.84       32.01      3.10 o 
 -11   5   2       77.69       70.13      3.88 o 
 -10   5   2       79.38       74.19      3.78 o 
  -9   5   2      101.24      100.94      3.97 o 
  -8   5   2      265.06      266.16      4.88 o 
  -7   5   2       42.43       37.41      1.55 o 
  -6   5   2       80.33       92.96      1.87 o 
  -5   5   2       45.99       52.00      1.37 o 
  -4   5   2       27.65       35.32      1.20 o 
  -3   5   2      585.50      535.90      4.56 o 
  -2   5   2      446.91      467.06      3.89 o 
  -1   5   2       56.92       56.75      1.24 o 
   0   5   2        2.72        1.44      0.35 o 
   1   5   2      441.47      451.16      3.59 o 
   2   5   2        6.90        4.76      0.56 o 
   3   5   2       40.69       37.88      1.25 o 
   4   5   2       31.35       34.64      1.16 o 
   5   5   2       12.56       15.20      0.94 o 
   6   5   2      377.49      345.91      4.26 o 
   7   5   2      323.19      353.03      4.95 o 
   8   5   2      216.52      199.52      4.12 o 
   9   5   2       95.91       93.01      3.44 o 
  10   5   2        2.18        3.55      1.30 o 
  11   5   2       43.78       38.66      3.07 o 
  12   5   2       53.87       46.00      4.53 o 
  13   5   2       43.50       48.03      3.69 o 
  14   5   2        1.13        1.26      2.16 o 
 -14   6   2       40.95       51.02      6.69 o 
 -13   6   2       13.36       14.86      2.93 o 
 -12   6   2      114.95      137.09      5.52 o 
 -11   6   2       85.85       99.31      4.60 o 
 -10   6   2        5.38        6.68      1.88 o 
  -9   6   2       26.24       24.11      2.49 o 
  -8   6   2       70.44       70.55      3.50 o 
  -7   6   2      120.61      117.73      3.43 o 
  -6   6   2      357.88      368.96      5.95 o 
  -5   6   2      127.96      110.31      2.48 o 
  -4   6   2      712.73      712.46      6.13 o 
  -3   6   2       16.36       23.67      1.20 o 
  -2   6   2       60.14       67.74      1.51 o 
  -1   6   2      100.06       87.25      1.53 o 
   0   6   2      429.41      406.52      3.53 o 
   1   6   2      204.86      212.90      2.59 o 
   2   6   2      201.69      204.79      2.59 o 
   3   6   2      175.50      175.75      2.63 o 
   4   6   2      814.71      814.50      9.15 o 
   5   6   2     1221.46     1146.43      9.37 o 
   6   6   2      669.21      671.60      7.79 o 
   7   6   2      282.17      258.99      5.43 o 
   8   6   2      115.01      110.15      3.72 o 
   9   6   2      143.92      132.46      4.24 o 
  10   6   2       37.39       40.99      2.80 o 
  11   6   2       91.90       95.91      4.46 o 
  12   6   2       12.58       13.98      2.71 o 
  13   6   2       17.73       14.25      2.79 o 
  14   6   2       62.91       65.20      5.02 o 
 -13   7   2       13.55       13.55      2.73 o 
 -12   7   2        0.70        0.11      1.86 o 
 -11   7   2        3.11        5.41      1.98 o 
 -10   7   2        9.75       10.86      2.19 o 
  -9   7   2       85.05       96.43      5.64 o 
  -8   7   2       41.56       32.52      2.78 o 
  -7   7   2       45.84       48.42      2.86 o 
  -6   7   2        5.06        3.40      1.12 o 
  -5   7   2        4.79        3.77      0.98 o 
  -4   7   2       45.73       43.89      1.82 o 
  -3   7   2       19.11       21.40      1.30 o 
  -2   7   2       59.93       57.65      1.92 o 
  -1   7   2       91.57       91.13      2.14 o 
   0   7   2       41.28       43.67      1.87 o 
   1   7   2       87.45       91.96      2.02 o 
   2   7   2      235.58      239.95      3.34 o 
   3   7   2      232.76      228.38      3.59 o 
   4   7   2      324.45      317.49      6.19 o 
   5   7   2      106.35      104.32      3.53 o 
   6   7   2       22.51       17.35      1.62 o 
   7   7   2      191.64      189.39      5.37 o 
   8   7   2       20.31       15.42      2.25 o 
   9   7   2       11.81       12.51      2.18 o 
  10   7   2       37.13       35.68      3.33 o 
  11   7   2      140.59      163.44      7.19 o 
  12   7   2       21.10       15.80      2.93 o 
  13   7   2       34.50       36.28      4.03 o 
 -12   8   2        2.93        4.69      2.24 o 
 -11   8   2       10.15       10.34      2.43 o 
 -10   8   2       15.87       16.08      2.61 o 
  -9   8   2       89.29       94.27      4.55 o 
  -8   8   2       33.35       33.81      3.36 o 
  -7   8   2       55.75       58.98      3.62 o 
  -6   8   2       58.55       52.71      3.37 o 
  -5   8   2       57.56       60.22      2.41 o 
  -4   8   2       35.69       35.15      2.17 o 
  -3   8   2      587.14      521.05      7.65 o 
  -2   8   2        3.64        1.44      0.84 o 
  -1   8   2      337.28      321.77      5.11 o 
   0   8   2        4.57        4.06      0.99 o 
   1   8   2       47.80       42.79      2.05 o 
   2   8   2       74.29       83.21      2.53 o 
   3   8   2       56.08       58.88      2.42 o 
   4   8   2       11.27       11.12      1.39 o 
   5   8   2       56.56       60.36      3.15 o 
   6   8   2        6.97        4.39      1.85 o 
   7   8   2       23.96       19.14      2.33 o 
   8   8   2       19.10       21.57      2.51 o 
   9   8   2       29.62       31.49      3.37 o 
  10   8   2      122.25      137.17      7.03 o 
  11   8   2       53.68       49.69      4.18 o 
  12   8   2       14.36       11.47      2.68 o 
 -11   9   2       68.92       69.24      4.64 o 
 -10   9   2       10.98        7.43      2.12 o 
  -9   9   2       62.55       74.63      5.04 o 
  -8   9   2       39.61       41.86      3.30 o 
  -7   9   2       64.42       68.08      3.80 o 
  -6   9   2       41.32       36.66      3.02 o 
  -5   9   2       49.18       52.26      2.81 o 
  -4   9   2       97.55       97.14      3.47 o 
  -3   9   2       19.00       15.06      1.54 o 
  -2   9   2      310.63      334.05      5.87 o 
  -1   9   2       86.79       91.36      3.27 o 
   0   9   2       96.21       83.29      3.33 o 
   1   9   2      159.01      163.60      4.43 o 
   2   9   2       18.82       16.97      1.89 o 
   3   9   2       38.60       44.36      3.64 o 
   4   9   2       43.13       43.81      3.28 o 
   5   9   2      102.73      102.20      4.21 o 
   6   9   2       11.28       10.46      2.27 o 
   7   9   2       14.22       11.42      2.07 o 
   8   9   2       33.43       28.04      3.04 o 
   9   9   2        5.56        2.78      1.90 o 
  10   9   2       14.24       15.89      2.78 o 
  11   9   2       45.53       55.79      4.58 o 
  -9  10   2       10.06       13.76      2.74 o 
  -8  10   2       12.70       10.67      2.37 o 
  -7  10   2       23.38       18.37      2.70 o 
  -6  10   2       16.15       17.85      3.55 o 
  -5  10   2      125.31      134.31      4.59 o 
  -4  10   2       24.75       25.56      2.26 o 
  -3  10   2       11.83        7.36      1.53 o 
  -2  10   2       17.67       17.97      1.98 o 
  -1  10   2      113.75      120.80      4.40 o 
   0  10   2       17.74       23.39      2.46 o 
   1  10   2       66.08       73.71      3.73 o 
   2  10   2        4.94        7.36      1.82 o 
   3  10   2      134.17      133.04      5.84 o 
   4  10   2        3.62        4.31      1.66 o 
   5  10   2        3.12        0.11      1.45 o 
   6  10   2       15.15       14.49      2.33 o 
   7  10   2       65.50       70.08      4.40 o 
   8  10   2       56.32       59.89      5.05 o 
   9  10   2        4.80        4.42      2.61 o 
  -7  11   2       20.46       16.11      3.13 o 
  -6  11   2       10.59        9.12      2.42 o 
  -5  11   2        6.72        6.41      2.18 o 
  -4  11   2      158.51      166.34      5.61 o 
  -3  11   2       24.64       27.31      2.66 o 
  -2  11   2       61.30       62.03      3.57 o 
  -1  11   2      110.98      121.72      5.41 o 
   0  11   2       44.22       43.38      3.57 o 
   1  11   2        1.73        0.56      1.67 o 
   2  11   2        8.32        5.84      1.91 o 
   3  11   2       28.37       32.77      3.03 o 
   4  11   2        7.31        5.42      2.02 o 
   5  11   2       62.66       70.19      4.22 o 
   6  11   2        9.17        8.13      2.35 o 
   7  11   2       51.99       54.06      4.23 o 
  -4  12   2       12.44        7.76      2.78 o 
  -3  12   2      175.79      177.93      6.69 o 
  -2  12   2       80.41       77.68      4.87 o 
  -1  12   2       69.77       69.75      4.60 o 
   0  12   2       50.62       46.91      3.93 o 
   1  12   2        4.95        3.92      2.10 o 
   2  12   2       14.29       12.43      2.60 o 
   3  12   2        0.46        2.27      2.06 o 
   4  12   2       38.50       44.36      4.23 o 
 -16   0   3        8.22        7.49      6.88 o 
 -15   0   3       37.07       55.16      5.79 o 
 -14   0   3       14.39       11.19      3.20 o 
 -13   0   3       29.45       26.14      3.45 o 
 -12   0   3      292.61      285.51      8.41 o 
 -11   0   3       18.66       13.43      2.21 o 
 -10   0   3       57.59       49.09      3.22 o 
  -9   0   3       73.94       92.88      3.05 o 
  -8   0   3      132.95      150.16      3.08 o 
  -7   0   3      176.36      161.93      2.91 o 
  -6   0   3     2096.78     2234.38     17.89 o 
  -5   0   3       11.48       17.02      1.01 o 
  -4   0   3        0.00        1.57      0.46 o 
  -3   0   3      605.16      443.71      4.41 o 
  -2   0   3     1224.45     1441.58     12.53 o 
  -1   0   3     3217.90     3409.82     27.28 o 
   0   0   3     3176.27     3229.27     28.00 o 
   1   0   3      440.26      442.44      6.22 o 
   2   0   3     2805.86     2986.20     36.84 o 
   3   0   3       54.28       68.29      1.76 o 
   4   0   3      146.58      137.46      2.64 o 
   5   0   3        9.33       14.08      1.09 o 
   6   0   3      119.42      147.63      3.02 o 
   7   0   3       69.29       77.46      2.36 o 
   8   0   3      429.51      471.07     10.37 o 
   9   0   3      292.76      255.63      7.10 o 
  10   0   3       80.32       72.81      4.58 o 
  11   0   3       20.01       19.68      4.37 o 
  12   0   3      115.20      115.68      8.35 o 
  13   0   3       75.21       76.27      8.62 o 
  14   0   3       12.42        6.76      3.85 o 
  15   0   3        0.03        2.28      3.41 o 
  16   0   3        4.32        7.04      4.45 o 
 -16   1   3        5.13       11.21      3.34 o 
 -15   1   3       43.16       45.76      4.21 o 
 -14   1   3        8.38       12.94      2.47 o 
 -13   1   3       80.39       83.38      3.64 o 
 -12   1   3      115.86      113.91      3.91 o 
 -11   1   3       19.70       13.47      1.61 o 
 -10   1   3      270.13      254.10      4.34 o 
  -9   1   3       57.03       63.27      2.33 o 
  -8   1   3      358.73      416.55      3.61 o 
  -7   1   3      269.40      298.52      2.97 o 
  -6   1   3       11.43       14.26      0.73 o 
  -5   1   3     1466.29     1537.78      9.06 o 
  -4   1   3      661.45      664.93      4.51 o 
  -3   1   3     2465.90     2609.70     14.99 o 
  -2   1   3      473.30      445.61      3.44 o 
  -1   1   3       26.88       43.00      0.80 o 
   0   1   3       32.78       17.95      0.82 o 
   1   1   3      395.69      330.22      3.83 o 
   2   1   3       84.94       68.76      2.19 o 
   3   1   3     1667.84     1760.81     13.80 o 
   4   1   3       29.47       45.67      1.11 o 
   5   1   3      833.51      841.23      6.18 o 
   6   1   3      310.51      357.00      3.39 o 
   7   1   3      337.77      319.75      3.43 o 
   8   1   3      500.02      504.96      6.38 o 
   9   1   3      373.00      361.03      6.01 o 
  10   1   3       40.82       35.00      2.84 o 
  11   1   3       47.13       45.92      3.32 o 
  12   1   3      112.37      111.31      4.99 o 
  13   1   3        9.92       11.49      2.70 o 
  14   1   3        4.39        3.37      2.32 o 
  15   1   3        2.50        1.90      2.46 o 
 -15   2   3        0.23        2.80      2.54 o 
 -14   2   3       53.41       65.79      4.60 o 
 -13   2   3       61.45       63.21      3.56 o 
 -12   2   3       62.13       57.71      3.23 o 
 -11   2   3       72.34       83.13      2.90 o 
 -10   2   3       44.86       45.67      2.17 o 
  -9   2   3      703.89      667.56      6.82 o 
  -8   2   3       34.06       33.12      1.18 o 
  -7   2   3       62.12       55.29      1.33 o 
  -6   2   3      902.16      991.75      6.54 o 
  -5   2   3      290.95      278.97      2.64 o 
  -4   2   3      160.09      191.68      1.97 o 
  -3   2   3      934.10     1103.08      6.97 o 
  -2   2   3     3427.13     3603.72     19.79 o 
  -1   2   3      767.24      774.90      4.98 o 
   0   2   3     1582.36     1610.92      9.23 o 
   1   2   3     1177.51     1116.79      8.12 o 
   2   2   3      803.65      938.50      6.50 o 
   3   2   3     1198.47     1334.43      8.73 o 
   4   2   3       78.26       90.99      1.36 o 
   5   2   3       18.16       21.42      0.92 o 
   6   2   3      875.08      976.90      7.19 o 
   7   2   3      158.96      162.88      2.49 o 
   8   2   3       31.68       28.19      1.61 o 
   9   2   3       60.43       53.53      2.58 o 
  10   2   3      101.22       98.88      3.83 o 
  11   2   3      180.03      174.47      6.03 o 
  12   2   3        1.65        1.21      1.48 o 
  13   2   3       12.39       17.73      2.74 o 
  14   2   3        5.59        8.03      2.68 o 
  15   2   3       51.94       49.91      6.24 o 
 -15   3   3       66.14       65.32      6.56 o 
 -14   3   3        9.90       11.48      3.02 o 
 -13   3   3       46.59       40.17      3.83 o 
 -12   3   3       81.32       91.33      3.89 o 
 -11   3   3       37.09       35.48      2.70 o 
 -10   3   3       85.73       89.80      3.43 o 
  -9   3   3       73.44       71.54      2.70 o 
  -8   3   3      860.71      816.29      7.65 o 
  -7   3   3       81.71       80.84      1.70 o 
  -6   3   3      193.67      203.66      2.49 o 
  -5   3   3       79.74       81.96      1.51 o 
  -4   3   3      451.90      463.46      3.85 o 
  -3   3   3      596.35      588.41      4.51 o 
  -2   3   3      529.74      510.16      4.21 o 
  -1   3   3     2832.45     2856.04     14.48 o 
   0   3   3       22.57       42.74      0.88 o 
   1   3   3      614.82      682.05      4.23 o 
   2   3   3      190.88      202.42      2.00 o 
   3   3   3       24.68       19.89      0.74 o 
   4   3   3      246.67      247.73      2.36 o 
   5   3   3     1323.06     1305.95      9.00 o 
   6   3   3       38.96       45.42      1.38 o 
   7   3   3      199.43      197.28      3.13 o 
   8   3   3      276.99      295.29      4.79 o 
   9   3   3      248.99      229.80      4.87 o 
  10   3   3      135.97      118.93      4.72 o 
  11   3   3      127.07      122.93      4.57 o 
  12   3   3      214.76      215.69      6.16 o 
  13   3   3       16.70       12.82      2.53 o 
  14   3   3        7.19        8.02      2.83 o 
  15   3   3       21.68       15.91      4.30 o 
 -15   4   3        1.66        2.78      3.26 o 
 -14   4   3        0.63        1.75      2.43 o 
 -13   4   3        9.15        7.21      2.40 o 
 -12   4   3       67.02       60.64      3.72 o 
 -11   4   3       23.58       26.31      2.27 o 
 -10   4   3       78.33       75.33      3.06 o 
  -9   4   3      408.51      375.38      6.41 o 
  -8   4   3       85.67       80.31      2.46 o 
  -7   4   3      577.27      605.68      5.92 o 
  -6   4   3      393.85      375.94      3.90 o 
  -5   4   3      243.22      240.85      2.81 o 
  -4   4   3      499.78      540.01      4.47 o 
  -3   4   3      294.81      297.77      3.02 o 
  -2   4   3       30.62       35.98      0.87 o 
  -1   4   3      989.13      915.15      5.74 o 
   0   4   3      342.14      341.20      2.65 o 
   1   4   3     1289.80     1285.73      7.32 o 
   2   4   3      224.24      238.91      2.52 o 
   3   4   3       86.99       88.42      1.29 o 
   4   4   3       10.44        8.51      0.59 o 
   5   4   3       75.30       81.33      1.44 o 
   6   4   3      391.40      416.80      4.20 o 
   7   4   3       54.73       60.96      1.83 o 
   8   4   3      232.22      227.88      4.27 o 
   9   4   3      121.78      116.96      3.57 o 
  10   4   3      166.72      164.44      6.54 o 
  11   4   3       88.48       86.71      4.61 o 
  12   4   3      104.81      120.62      6.48 o 
  13   4   3      157.95      163.71      9.61 o 
  14   4   3       23.35       22.30      3.77 o 
  15   4   3        1.17        1.03      2.62 o 
 -14   5   3       10.69       12.01      3.33 o 
 -13   5   3      117.56      116.34      7.75 o 
 -12   5   3       28.70       28.62      2.95 o 
 -11   5   3       27.27       23.59      2.58 o 
 -10   5   3       87.99      100.30      4.16 o 
  -9   5   3        4.60        4.49      1.48 o 
  -8   5   3      359.78      360.39      5.86 o 
  -7   5   3       13.46       10.65      1.02 o 
  -6   5   3       79.51       88.80      2.03 o 
  -5   5   3      403.73      381.53      3.95 o 
  -4   5   3      262.78      294.99      3.30 o 
  -3   5   3       54.14       66.14      1.35 o 
  -2   5   3      240.66      240.14      2.39 o 
  -1   5   3       97.24       84.60      1.42 o 
   0   5   3       31.10       35.29      0.99 o 
   1   5   3      631.30      598.34      4.42 o 
   2   5   3     1806.21     1771.05     10.48 o 
   3   5   3      155.34      158.25      2.22 o 
   4   5   3      132.11      132.38      2.13 o 
   5   5   3        5.15        6.53      0.74 o 
   6   5   3      434.76      423.20      5.16 o 
   7   5   3      256.24      245.28      4.25 o 
   8   5   3       22.98       18.84      1.59 o 
   9   5   3      104.24       98.73      3.57 o 
  10   5   3      110.28      100.18      3.70 o 
  11   5   3       39.86       39.35      3.40 o 
  12   5   3       51.75       48.71      3.93 o 
  13   5   3       30.07       27.86      3.32 o 
  14   5   3       29.60       28.99      3.55 o 
 -14   6   3        5.79        5.68      2.93 o 
 -13   6   3       46.84       61.59      4.67 o 
 -12   6   3        6.76        3.79      1.91 o 
 -11   6   3       42.11       39.47      3.37 o 
 -10   6   3       19.95       25.90      2.74 o 
  -9   6   3       98.66       98.40      3.84 o 
  -8   6   3      231.93      229.57      5.02 o 
  -7   6   3      120.68      119.31      3.69 o 
  -6   6   3       92.62       91.63      4.27 o 
  -5   6   3       27.16       26.00      1.96 o 
  -4   6   3      165.18      164.89      2.88 o 
  -3   6   3      416.76      412.16      4.13 o 
  -2   6   3      121.97      130.60      1.96 o 
  -1   6   3      174.79      176.79      2.22 o 
   0   6   3      232.41      229.08      2.50 o 
   1   6   3      234.26      201.69      2.42 o 
   2   6   3      173.99      185.89      2.53 o 
   3   6   3       43.50       48.27      1.63 o 
   4   6   3      165.43      169.55      2.86 o 
   5   6   3      632.34      646.01      6.93 o 
   6   6   3       10.04        8.83      1.24 o 
   7   6   3      140.45      131.22      3.99 o 
   8   6   3       92.53       83.07      3.68 o 
   9   6   3        0.75        0.50      1.29 o 
  10   6   3       72.28       65.77      3.66 o 
  11   6   3       28.08       34.48      4.39 o 
  12   6   3       49.42       44.48      3.95 o 
  13   6   3       27.75       29.84      3.57 o 
 -13   7   3       48.57       45.16      4.41 o 
 -12   7   3       17.78       12.45      2.51 o 
 -11   7   3       31.92       38.56      3.84 o 
 -10   7   3       61.81       65.03      4.01 o 
  -9   7   3      104.04       97.10      5.76 o 
  -8   7   3       93.26      100.97      4.48 o 
  -7   7   3       39.97       44.53      2.58 o 
  -6   7   3        4.40        3.78      1.06 o 
  -5   7   3      108.70      110.50      3.04 o 
  -4   7   3       59.19       52.52      2.03 o 
  -3   7   3       60.73       53.43      2.05 o 
  -2   7   3       50.78       40.68      1.73 o 
  -1   7   3       38.43       33.04      1.78 o 
   0   7   3        5.24        5.66      0.77 o 
   1   7   3      165.80      164.91      2.72 o 
   2   7   3      746.01      753.21      7.00 o 
   3   7   3      211.52      209.77      3.98 o 
   4   7   3      518.77      493.04      6.85 o 
   5   7   3       89.20       91.62      3.48 o 
   6   7   3       12.32       12.72      1.75 o 
   7   7   3       32.57       28.31      2.49 o 
   8   7   3       92.71       87.36      4.02 o 
   9   7   3       73.96       75.80      4.20 o 
  10   7   3      123.61      126.45      5.31 o 
  11   7   3        3.20        2.36      1.75 o 
  12   7   3       61.36       60.53      4.86 o 
  13   7   3       41.17       40.82      5.10 o 
 -12   8   3       68.67       90.17      5.63 o 
 -11   8   3       78.02       85.35      4.84 o 
 -10   8   3      116.86      119.35      5.28 o 
  -9   8   3       76.27       73.61      4.21 o 
  -8   8   3        9.06       10.39      2.05 o 
  -7   8   3        8.79        7.27      1.40 o 
  -6   8   3      142.81      146.42      3.74 o 
  -5   8   3       10.33        7.41      1.30 o 
  -4   8   3      101.11      101.25      3.41 o 
  -3   8   3       26.04       19.11      1.68 o 
  -2   8   3        4.47        7.28      1.16 o 
  -1   8   3      110.45      111.17      3.22 o 
   0   8   3      137.03      130.00      3.45 o 
   1   8   3      357.36      375.82      5.46 o 
   2   8   3      148.39      151.76      3.82 o 
   3   8   3       69.05       67.51      2.74 o 
   4   8   3       58.20       53.55      2.70 o 
   5   8   3      114.01      112.15      4.07 o 
   6   8   3       21.62       21.40      2.42 o 
   7   8   3       31.91       27.47      2.68 o 
   8   8   3       63.75       60.72      3.73 o 
   9   8   3       14.78       10.45      2.56 o 
  10   8   3      122.45      131.44      5.37 o 
  11   8   3       25.17       20.27      3.55 o 
  12   8   3       98.62      105.76      6.42 o 
 -10   9   3        7.85        6.18      2.33 o 
  -9   9   3       23.02       30.50      3.21 o 
  -8   9   3       32.83       41.24      4.51 o 
  -7   9   3        4.05        5.47      1.88 o 
  -6   9   3       54.26       52.27      3.37 o 
  -5   9   3       31.26       33.35      2.42 o 
  -4   9   3       16.65       11.41      1.62 o 
  -3   9   3       23.45       21.26      1.98 o 
  -2   9   3        9.07        6.47      1.35 o 
  -1   9   3       97.09       92.99      3.53 o 
   0   9   3       46.57       47.64      2.97 o 
   1   9   3       18.20       16.39      2.42 o 
   2   9   3      425.86      412.67      7.30 o 
   3   9   3       51.84       53.70      3.01 o 
   4   9   3      112.28      114.47      5.13 o 
   5   9   3       93.92       96.39      4.52 o 
   6   9   3       58.18       45.39      3.67 o 
   7   9   3       11.04        9.91      2.10 o 
   8   9   3       30.34       30.94      3.10 o 
   9   9   3        7.13        7.61      2.08 o 
  10   9   3       11.01       13.51      2.76 o 
  -9  10   3       16.86       14.26      2.75 o 
  -8  10   3      143.01      141.20      6.03 o 
  -7  10   3        3.00        2.51      1.92 o 
  -6  10   3        9.84       12.60      2.27 o 
  -5  10   3        7.74       11.65      1.99 o 
  -4  10   3       26.19       23.24      2.57 o 
  -3  10   3       50.03       56.82      3.08 o 
  -2  10   3       15.99       13.50      1.88 o 
  -1  10   3       31.30       34.89      5.10 o 
   0  10   3       23.03       23.85      2.69 o 
   1  10   3       45.42       45.12      3.40 o 
   2  10   3       68.99       69.92      3.71 o 
   3  10   3       19.39       18.24      2.12 o 
   4  10   3        3.23        5.45      1.72 o 
   5  10   3      111.92      110.33      4.77 o 
   6  10   3      107.82      112.34      4.86 o 
   7  10   3       28.94       28.05      3.20 o 
   8  10   3       32.95       40.24      5.41 o 
   9  10   3       34.00       29.78      4.03 o 
  -7  11   3        7.22        6.54      2.36 o 
  -6  11   3       24.88       28.57      3.32 o 
  -5  11   3       27.72       24.72      2.88 o 
  -4  11   3        1.32        2.09      1.73 o 
  -3  11   3      156.28      160.83      6.68 o 
  -2  11   3       27.95       28.54      2.91 o 
  -1  11   3        5.75        5.69      1.93 o 
   0  11   3       56.23       61.10      4.12 o 
   1  11   3        9.14       10.33      2.27 o 
   2  11   3        5.74        7.52      2.23 o 
   3  11   3        4.20        4.71      1.92 o 
   4  11   3      147.45      166.94      5.92 o 
   5  11   3       83.74       88.85      4.99 o 
   6  11   3       20.87       19.39      2.96 o 
   7  11   3       25.59       23.79      3.20 o 
  -3  12   3       41.66       44.47      5.38 o 
  -2  12   3       91.17       95.75      5.27 o 
  -1  12   3        3.65        3.83      2.05 o 
   0  12   3       38.70       39.02      3.71 o 
   1  12   3        4.19        1.99      2.03 o 
   2  12   3       16.64       14.29      2.69 o 
   3  12   3       28.46       30.89      3.90 o 
 -15   0   4        6.00        3.53      2.92 o 
 -14   0   4       45.65       47.93      6.99 o 
 -13   0   4      118.39      138.47     10.29 o 
 -12   0   4      220.73      249.84      9.13 o 
 -11   0   4      189.84      169.86      5.67 o 
 -10   0   4        1.89        1.16      1.18 o 
  -9   0   4      173.11      168.90      4.10 o 
  -8   0   4       36.72       42.25      1.96 o 
  -7   0   4      480.90      495.05      6.04 o 
  -6   0   4      493.56      444.50      5.38 o 
  -5   0   4      124.06      181.38      2.92 o 
  -4   0   4     3825.19     3839.00     28.12 o 
  -3   0   4       73.03       67.06      1.47 o 
  -2   0   4      223.44      237.24      3.30 o 
  -1   0   4       11.12        3.90      0.71 o 
   0   0   4        6.15       20.53      1.07 o 
   1   0   4       42.52       39.94      1.34 o 
   2   0   4      205.51      203.10      4.22 o 
   3   0   4       26.78       22.18      1.47 o 
   4   0   4      424.56      408.41      5.08 o 
   5   0   4        0.65        3.77      0.79 o 
   6   0   4      478.21      510.44      7.28 o 
   7   0   4     1321.03     1350.26     15.33 o 
   8   0   4      127.65      120.16      4.54 o 
   9   0   4        8.69        5.34      1.68 o 
  10   0   4      265.83      260.86     11.09 o 
  11   0   4      162.59      134.59      8.23 o 
  12   0   4       62.97       60.45      6.63 o 
  13   0   4       34.61       27.46      5.26 o 
  14   0   4        1.92        3.37      3.42 o 
  15   0   4       41.88       21.00     10.26 o 
 -15   1   4       15.38       11.22      2.80 o 
 -14   1   4      168.02      190.53      6.36 o 
 -13   1   4       17.59       15.87      2.57 o 
 -12   1   4       82.52       82.98      3.77 o 
 -11   1   4      205.88      192.96      4.16 o 
 -10   1   4       84.64       74.62      2.53 o 
  -9   1   4       93.05       99.37      2.31 o 
  -8   1   4       72.01       56.45      1.72 o 
  -7   1   4      170.94      198.44      2.45 o 
  -6   1   4      307.12      317.30      3.11 o 
  -5   1   4      269.07      301.32      2.84 o 
  -4   1   4       56.37       51.02      1.05 o 
  -3   1   4     1180.60     1270.95      8.04 o 
  -2   1   4       87.23       81.57      1.18 o 
  -1   1   4     2002.61     1923.58     13.05 o 
   0   1   4      216.98      215.50      1.98 o 
   1   1   4      101.09       86.81      1.35 o 
   2   1   4     1081.46     1227.44      9.56 o 
   3   1   4      432.35      448.41      4.59 o 
   4   1   4        1.39        1.89      0.58 o 
   5   1   4       27.68       36.40      1.04 o 
   6   1   4      101.77      119.66      1.87 o 
   7   1   4      356.39      363.67      3.90 o 
   8   1   4      389.49      366.06      5.30 o 
   9   1   4      124.77      115.83      4.08 o 
  10   1   4      166.12      160.45      5.29 o 
  11   1   4       71.20       69.97      5.42 o 
  12   1   4        2.32        3.42      1.92 o 
  13   1   4       99.87       98.96      5.99 o 
  14   1   4       12.05       10.01      4.01 o 
  15   1   4        7.45        1.92      2.58 o 
 -15   2   4      183.96      191.16      8.47 o 
 -14   2   4       85.90       92.81      5.27 o 
 -13   2   4      148.16      162.22      6.20 o 
 -12   2   4       95.92      107.14      4.25 o 
 -11   2   4      234.65      251.07      5.01 o 
 -10   2   4       10.38        4.40      1.10 o 
  -9   2   4      104.47      106.42      2.44 o 
  -8   2   4      560.37      613.88      5.21 o 
  -7   2   4       97.86      103.42      1.76 o 
  -6   2   4      110.24      126.00      1.83 o 
  -5   2   4      293.47      305.88      3.01 o 
  -4   2   4       59.94       61.39      1.21 o 
  -3   2   4       45.03       51.69      1.22 o 
  -2   2   4      859.50      951.88      6.69 o 
  -1   2   4      683.71      654.83      4.51 o 
   0   2   4     3209.25     3143.72     20.12 o 
   1   2   4      828.78      756.40      5.35 o 
   2   2   4     3231.31     3412.86     21.45 o 
   3   2   4     4043.95     4383.09     26.90 o 
   4   2   4     1394.98     1523.23     10.00 o 
   5   2   4     1320.51     1394.43      8.81 o 
   6   2   4       58.47       52.74      1.51 o 
   7   2   4      410.62      393.36      4.86 o 
   8   2   4      325.17      327.05      5.14 o 
   9   2   4       54.47       63.10      4.60 o 
  10   2   4       27.87       27.93      2.68 o 
  11   2   4      136.26      133.95      5.28 o 
  12   2   4       50.92       45.20      3.65 o 
  13   2   4       42.69       47.04      4.70 o 
  14   2   4       40.91       32.25      4.45 o 
  15   2   4       17.09       14.85      4.07 o 
 -15   3   4       54.24       44.16      5.69 o 
 -14   3   4       14.50       10.96      3.07 o 
 -13   3   4      140.78      141.79      5.96 o 
 -12   3   4       21.92       28.96      2.84 o 
 -11   3   4        9.32        8.47      1.59 o 
 -10   3   4      339.48      352.91      6.19 o 
  -9   3   4        4.12        5.52      1.16 o 
  -8   3   4       83.18       77.28      2.07 o 
  -7   3   4      637.50      627.11      5.31 o 
  -6   3   4     2096.55     2168.62     13.20 o 
  -5   3   4      435.02      437.41      3.85 o 
  -4   3   4      587.20      618.60      5.13 o 
  -3   3   4      225.66      209.65      2.60 o 
  -2   3   4       20.84       23.15      0.90 o 
  -1   3   4     4114.87     4272.74     22.24 o 
   0   3   4      159.68      182.62      1.97 o 
   1   3   4      526.77      537.82      4.10 o 
   2   3   4      263.64      266.47      2.81 o 
   3   3   4     1702.04     1767.13     10.83 o 
   4   3   4       62.41       70.03      1.30 o 
   5   3   4       50.89       54.54      1.26 o 
   6   3   4      432.09      454.39      4.68 o 
   7   3   4       15.37       17.30      1.06 o 
   8   3   4       22.94       21.13      1.56 o 
   9   3   4       39.01       31.53      2.63 o 
  10   3   4      213.59      200.38      5.75 o 
  11   3   4       77.44       67.44      4.11 o 
  12   3   4       11.18       14.57      2.89 o 
  13   3   4       27.88       24.82      3.60 o 
  14   3   4        8.10        5.87      3.03 o 
  15   3   4       44.39       46.12      6.15 o 
 -14   4   4        5.74        6.10      3.13 o 
 -13   4   4       98.75      102.06      7.84 o 
 -12   4   4        3.07        1.09      1.60 o 
 -11   4   4       16.70       11.89      1.70 o 
 -10   4   4       64.94       63.35      2.91 o 
  -9   4   4      205.55      209.18      4.38 o 
  -8   4   4       21.61       24.24      1.63 o 
  -7   4   4      170.57      173.40      3.07 o 
  -6   4   4       32.46       29.25      1.25 o 
  -5   4   4      548.58      530.13      4.71 o 
  -4   4   4      307.96      313.47      3.35 o 
  -3   4   4      153.99      143.70      2.09 o 
  -2   4   4        5.74        9.37      0.65 o 
  -1   4   4      679.92      739.49      5.02 o 
   0   4   4        1.16        1.52      0.37 o 
   1   4   4      311.79      302.86      2.65 o 
   2   4   4       41.63       40.96      0.99 o 
   3   4   4      514.98      552.68      4.15 o 
   4   4   4        5.40        4.18      0.49 o 
   5   4   4      526.07      508.25      4.42 o 
   6   4   4       87.31       96.56      2.06 o 
   7   4   4      138.16      135.88      2.54 o 
   8   4   4       17.15       15.64      1.35 o 
   9   4   4      135.67      125.48      4.15 o 
  10   4   4       27.34       21.60      2.15 o 
  11   4   4       28.93       29.81      3.33 o 
  12   4   4       43.45       47.73      4.81 o 
  13   4   4       88.81       84.65      4.79 o 
  14   4   4       25.53       22.63      3.07 o 
 -14   5   4        0.12       -1.17      2.84 o 
 -13   5   4       48.01       43.18      4.63 o 
 -12   5   4       60.72       61.58      6.65 o 
 -11   5   4      122.10      136.31      5.50 o 
 -10   5   4       66.14       73.76      5.85 o 
  -9   5   4      480.91      498.57      9.09 o 
  -8   5   4        8.14        8.76      1.32 o 
  -7   5   4      399.02      362.74      4.86 o 
  -6   5   4      129.74      133.63      2.65 o 
  -5   5   4      141.23      135.35      2.58 o 
  -4   5   4      256.03      257.06      3.26 o 
  -3   5   4       77.61       77.85      1.70 o 
  -2   5   4       74.56       77.63      1.53 o 
  -1   5   4      232.21      249.75      2.57 o 
   0   5   4      354.42      381.36      3.19 o 
   1   5   4     1140.89     1129.31      7.10 o 
   2   5   4      503.70      490.25      3.92 o 
   3   5   4      229.79      231.31      2.74 o 
   4   5   4       35.81       41.08      1.36 o 
   5   5   4      262.03      268.34      4.89 o 
   6   5   4      153.84      150.93      3.18 o 
   7   5   4      112.21      110.11      3.29 o 
   8   5   4      110.83      109.07      4.71 o 
   9   5   4       57.23       63.68      3.48 o 
  10   5   4      113.29      124.98      4.46 o 
  11   5   4        8.49        8.55      2.10 o 
  12   5   4        2.33        4.28      1.99 o 
  13   5   4        1.52        2.58      1.96 o 
  14   5   4       85.43       92.00      5.29 o 
 -13   6   4       27.09       35.81      3.87 o 
 -12   6   4       27.39       29.16      3.54 o 
 -11   6   4       55.72       51.01      4.10 o 
 -10   6   4      189.16      207.43      6.10 o 
  -9   6   4       27.26       22.53      2.33 o 
  -8   6   4       84.74       88.03      3.68 o 
  -7   6   4        7.65        6.96      1.28 o 
  -6   6   4      476.53      475.41      6.70 o 
  -5   6   4      485.77      452.54      6.17 o 
  -4   6   4       32.30       32.36      1.49 o 
  -3   6   4      524.00      509.03      5.13 o 
  -2   6   4      113.80      115.85      2.06 o 
  -1   6   4      234.78      232.89      2.75 o 
   0   6   4      155.86      162.07      2.43 o 
   1   6   4      530.14      509.70      4.99 o 
   2   6   4      996.78      971.43      8.14 o 
   3   6   4     1117.57     1075.73      8.94 o 
   4   6   4      317.56      319.87      4.49 o 
   5   6   4      525.20      488.18      7.98 o 
   6   6   4       50.76       65.72      2.60 o 
   7   6   4       98.69       88.82      3.26 o 
   8   6   4        3.74        5.00      1.47 o 
   9   6   4       68.14       70.74      3.60 o 
  10   6   4        9.46        8.35      1.83 o 
  11   6   4       53.40       49.90      3.80 o 
  12   6   4      183.53      189.47      6.79 o 
  13   6   4       28.52       30.90      3.54 o 
 -12   7   4        4.20        4.21      2.37 o 
 -11   7   4      124.18      131.85      8.76 o 
 -10   7   4       47.04       48.11      3.62 o 
  -9   7   4      114.09      121.11      4.96 o 
  -8   7   4       67.03       64.95      3.17 o 
  -7   7   4      231.33      230.65      5.13 o 
  -6   7   4      131.94      128.13      3.53 o 
  -5   7   4       97.32       91.94      2.76 o 
  -4   7   4       19.29       18.24      1.47 o 
  -3   7   4       11.99       10.04      1.16 o 
  -2   7   4      484.54      497.27      6.84 o 
  -1   7   4       20.89       20.93      1.59 o 
   0   7   4      102.85      107.47      2.44 o 
   1   7   4      292.95      279.39      3.93 o 
   2   7   4      837.36      825.41      8.49 o 
   3   7   4      110.10      103.69      3.14 o 
   4   7   4      212.87      208.25      4.32 o 
   5   7   4      202.35      201.53      4.95 o 
   6   7   4      316.42      325.29      8.44 o 
   7   7   4        2.28        4.43      1.44 o 
   8   7   4       93.53       95.36      4.13 o 
   9   7   4       51.21       52.25      4.28 o 
  10   7   4       53.39       51.14      3.55 o 
  11   7   4       25.66       24.39      2.82 o 
  12   7   4       31.08       37.54      3.97 o 
 -11   8   4        0.20        2.49      2.29 o 
 -10   8   4       61.68       78.62      5.01 o 
  -9   8   4        0.54       -0.27      1.57 o 
  -8   8   4      100.81      109.05      4.47 o 
  -7   8   4       28.25       27.65      2.42 o 
  -6   8   4        6.24        7.90      1.37 o 
  -5   8   4      164.16      153.59      4.01 o 
  -4   8   4      237.51      213.89      4.66 o 
  -3   8   4      226.81      222.01      4.68 o 
  -2   8   4       41.86       40.15      2.32 o 
  -1   8   4       79.71       76.05      3.05 o 
   0   8   4        4.77        4.64      1.29 o 
   1   8   4       85.78       85.62      3.49 o 
   2   8   4      122.95      120.72      3.51 o 
   3   8   4       10.99       12.22      1.48 o 
   4   8   4      100.60      107.57      6.46 o 
   5   8   4        6.02        4.54      1.49 o 
   6   8   4       59.52       57.40      3.43 o 
   7   8   4       47.33       45.73      3.26 o 
   8   8   4       76.95       70.92      3.94 o 
   9   8   4       51.01       55.80      3.73 o 
  10   8   4        0.43        0.05      1.65 o 
  11   8   4       44.81       59.22      4.36 o 
 -10   9   4       47.94       48.84      4.50 o 
  -9   9   4        3.22        0.70      1.84 o 
  -8   9   4       37.01       33.69      6.49 o 
  -7   9   4       51.35       48.11      3.42 o 
  -6   9   4       64.42       65.63      3.40 o 
  -5   9   4       93.89       98.94      4.71 o 
  -4   9   4       60.40       61.62      3.99 o 
  -3   9   4       42.69       43.78      2.61 o 
  -2   9   4       62.77       58.92      3.04 o 
  -1   9   4       51.81       51.87      3.03 o 
   0   9   4      179.96      182.29      5.42 o 
   1   9   4       70.78       70.79      3.76 o 
   2   9   4       14.87       11.25      1.70 o 
   3   9   4       80.88       90.62      3.66 o 
   4   9   4       66.86       65.70      3.57 o 
   5   9   4       15.48       15.99      2.28 o 
   6   9   4        8.03        7.53      1.82 o 
   7   9   4        7.20        8.48      2.00 o 
   8   9   4       15.77       17.05      2.53 o 
   9   9   4        2.08        2.33      1.76 o 
  10   9   4       59.14       72.06      4.79 o 
  -9  10   4        4.34        3.00      2.34 o 
  -8  10   4        2.21        3.85      2.22 o 
  -7  10   4       39.14       37.40      3.53 o 
  -6  10   4       29.68       24.91      2.77 o 
  -5  10   4       63.47       73.02      4.00 o 
  -4  10   4       33.76       35.89      2.82 o 
  -3  10   4       67.09       73.78      3.64 o 
  -2  10   4       62.12       62.21      3.70 o 
  -1  10   4       39.20       35.56      2.96 o 
   0  10   4       50.06       54.28      3.62 o 
   1  10   4       32.70       35.42      3.84 o 
   2  10   4      139.69      169.48      6.18 o 
   3  10   4        0.40        2.46      1.60 o 
   4  10   4       44.61       45.98      3.52 o 
   5  10   4      100.33       96.58      4.51 o 
   6  10   4       30.74       22.64      2.68 o 
   7  10   4       68.02       62.41      4.54 o 
   8  10   4       27.52       27.93      3.46 o 
  -6  11   4       52.87       52.12      4.20 o 
  -5  11   4      109.82      118.11      5.15 o 
  -4  11   4       57.50       60.59      3.97 o 
  -3  11   4       11.32        9.76      2.19 o 
  -2  11   4        6.75        7.06      2.02 o 
  -1  11   4        3.26        2.76      1.81 o 
   0  11   4       23.69       26.55      3.04 o 
   1  11   4       48.29       56.14      3.99 o 
   2  11   4       33.40       34.91      3.39 o 
   3  11   4        0.64        2.18      2.05 o 
   4  11   4       10.51        8.72      2.28 o 
   5  11   4        8.42        5.15      2.08 o 
   6  11   4        0.16        0.10      1.83 o 
  -2  12   4       22.19       23.35      2.98 o 
  -1  12   4       63.48       65.65      4.43 o 
   0  12   4        0.44        3.28      2.05 o 
   1  12   4       44.88       45.23      3.98 o 
   2  12   4       13.06        6.72      2.61 o 
 -15   0   5      160.80      160.81      9.26 o 
 -14   0   5        9.60        7.03      2.96 o 
 -13   0   5       34.72       28.94      7.18 o 
 -12   0   5        0.00       -1.10      2.04 o 
 -11   0   5       28.10       38.50      3.79 o 
 -10   0   5      216.74      199.38      5.87 o 
  -9   0   5      134.09      136.11      3.55 o 
  -8   0   5       53.23       56.83      2.32 o 
  -7   0   5       83.20       93.13      2.45 o 
  -6   0   5       18.88       29.19      1.41 o 
  -5   0   5        6.20        6.60      0.75 o 
  -4   0   5       84.44       81.00      1.73 o 
  -3   0   5     1479.09     1637.07     14.91 o 
  -2   0   5      639.69      570.32      6.88 o 
  -1   0   5     2211.29     2162.92     19.98 o 
   0   0   5       13.84       18.45      1.25 o 
   1   0   5       45.17       45.01      1.67 o 
   2   0   5       40.00       42.59      1.70 o 
   3   0   5      699.44      732.22     10.93 o 
   4   0   5      109.73      105.87      2.64 o 
   5   0   5       60.95       62.11      2.33 o 
   6   0   5        0.00        0.96      0.63 o 
   7   0   5      169.20      162.98      4.16 o 
   8   0   5      190.83      197.33      5.96 o 
   9   0   5      195.69      200.27      9.44 o 
  10   0   5      206.48      211.03     10.22 o 
  11   0   5       17.69       12.81      3.93 o 
  12   0   5       10.62       12.78      3.93 o 
  13   0   5        3.22        2.59      2.95 o 
  14   0   5        0.03        2.09      3.38 o 
  15   0   5       18.16       16.29      4.94 o 
 -15   1   5       99.11      106.22      5.48 o 
 -14   1   5      105.11       99.45      5.08 o 
 -13   1   5       30.65       33.88      3.25 o 
 -12   1   5       90.31       87.80      4.33 o 
 -11   1   5       52.33       56.77      3.12 o 
 -10   1   5       51.95       65.06      2.60 o 
  -9   1   5       65.46       67.77      2.06 o 
  -8   1   5      499.15      504.04      4.77 o 
  -7   1   5      335.88      353.40      3.56 o 
  -6   1   5      263.54      336.32      3.36 o 
  -5   1   5      369.12      355.46      3.28 o 
  -4   1   5      134.47      146.93      2.01 o 
  -3   1   5      144.06      162.13      1.94 o 
  -2   1   5     2473.22     2617.89     16.98 o 
  -1   1   5       94.00       94.57      1.73 o 
   0   1   5      292.20      236.21      2.33 o 
   1   1   5     3554.77     3632.57     22.00 o 
   2   1   5      426.66      421.17      4.34 o 
   3   1   5      318.42      317.38      3.60 o 
   4   1   5      432.83      448.92      4.45 o 
   5   1   5      258.93      279.02      3.72 o 
   6   1   5       16.53       18.44      0.90 o 
   7   1   5       18.17       18.54      1.08 o 
   8   1   5      790.86      779.94      9.91 o 
   9   1   5      944.36      890.50     13.77 o 
  10   1   5       16.59       12.34      2.08 o 
  11   1   5       44.14       40.90      3.93 o 
  12   1   5       72.22       73.24      5.70 o 
  13   1   5       73.42       65.38      5.20 o 
  14   1   5        6.07        7.80      2.77 o 
  15   1   5       39.05       38.29      4.64 o 
 -15   2   5       42.37       48.98      4.64 o 
 -14   2   5       57.14       58.31      4.55 o 
 -13   2   5       84.14       93.72      4.75 o 
 -12   2   5       19.04       10.86      2.17 o 
 -11   2   5      569.36      562.48      9.25 o 
 -10   2   5        0.33        0.13      1.06 o 
  -9   2   5       14.55       15.23      1.29 o 
  -8   2   5       55.35       50.67      1.76 o 
  -7   2   5       15.91       21.81      1.07 o 
  -6   2   5       59.16       64.25      1.62 o 
  -5   2   5      562.61      594.17      5.02 o 
  -4   2   5      594.09      629.05      5.49 o 
  -3   2   5       29.05       43.78      1.28 o 
  -2   2   5     1035.39     1117.15      7.78 o 
  -1   2   5      772.38      909.78      6.26 o 
   0   2   5      879.96      953.60      6.84 o 
   1   2   5      686.11      680.64      5.28 o 
   2   2   5     1602.79     1734.73     12.27 o 
   3   2   5      194.18      193.21      2.80 o 
   4   2   5       47.48       50.97      1.41 o 
   5   2   5       58.46       61.68      1.68 o 
   6   2   5      108.07      106.01      1.96 o 
   7   2   5      486.76      495.29      6.02 o 
   8   2   5       16.88       18.25      1.95 o 
   9   2   5      278.00      278.18      6.97 o 
  10   2   5       77.43       85.00      4.30 o 
  11   2   5      210.13      206.45      6.51 o 
  12   2   5       47.02       58.28      4.70 o 
  13   2   5       70.05       70.33      6.92 o 
  14   2   5       83.76       87.14     11.68 o 
  15   2   5       47.53       41.25      6.66 o 
 -15   3   5       42.10       56.42      6.52 o 
 -14   3   5       20.98       21.11      3.29 o 
 -13   3   5       12.92       13.52      2.76 o 
 -12   3   5      135.16      124.55      4.87 o 
 -11   3   5        6.81        5.55      1.67 o 
 -10   3   5      151.11      145.44      4.30 o 
  -9   3   5      120.69      119.18      2.96 o 
  -8   3   5      344.80      367.96      4.79 o 
  -7   3   5       31.12       31.87      1.38 o 
  -6   3   5        8.53        6.00      0.64 o 
  -5   3   5      111.91      115.65      2.16 o 
  -4   3   5      149.54      162.71      2.37 o 
  -3   3   5     1610.83     1643.82     11.27 o 
  -2   3   5     1055.93     1083.94      8.01 o 
  -1   3   5       68.76       84.07      1.66 o 
   0   3   5      541.48      653.69      5.16 o 
   1   3   5        7.00       13.61      0.94 o 
   2   3   5       62.30       72.24      1.31 o 
   3   3   5       66.93       72.72      1.65 o 
   4   3   5      121.23      130.18      2.22 o 
   5   3   5      154.45      147.04      2.43 o 
   6   3   5      236.46      241.32      3.00 o 
   7   3   5      116.16      120.56      2.33 o 
   8   3   5       41.43       48.80      1.97 o 
   9   3   5       14.96        6.71      1.39 o 
  10   3   5      132.19      126.96      6.41 o 
  11   3   5        6.03        8.12      1.99 o 
  12   3   5      153.91      147.86     10.23 o 
  13   3   5      169.86      186.97     14.44 o 
  14   3   5       30.15       24.27      8.80 o 
 -14   4   5       70.24       80.35      7.14 o 
 -13   4   5       28.32       25.19      3.68 o 
 -12   4   5      119.79      119.61      9.33 o 
 -11   4   5       28.81       36.80      3.02 o 
 -10   4   5       92.38       96.92      4.13 o 
  -9   4   5       17.15       15.75      1.74 o 
  -8   4   5      411.42      417.74      5.93 o 
  -7   4   5     1164.44     1127.74      9.78 o 
  -6   4   5       74.34       79.27      2.15 o 
  -5   4   5      134.28      130.06      2.76 o 
  -4   4   5      881.97      879.49      7.11 o 
  -3   4   5      102.21       95.41      1.88 o 
  -2   4   5       35.19       37.28      1.49 o 
  -1   4   5      488.61      526.45      4.49 o 
   0   4   5      756.09      761.72      5.39 o 
   1   4   5      558.61      549.68      4.59 o 
   2   4   5      309.46      311.96      3.20 o 
   3   4   5       74.17       65.92      1.54 o 
   4   4   5       61.17       59.28      1.47 o 
   5   4   5      145.46      165.44      2.43 o 
   6   4   5      365.12      339.38      4.99 o 
   7   4   5      153.95      155.52      3.64 o 
   8   4   5      163.55      159.87      3.47 o 
   9   4   5      323.85      305.94      6.24 o 
  10   4   5      232.32      226.88      6.17 o 
  11   4   5       85.64       86.29      4.72 o 
  12   4   5       41.15       40.87      3.37 o 
  13   4   5       21.06       19.32      2.80 o 
  14   4   5        8.53        9.65      2.77 o 
 -14   5   5       53.36       59.15      6.65 o 
 -13   5   5       27.06       25.79      3.87 o 
 -12   5   5       58.02       55.18      4.82 o 
 -11   5   5       26.70       19.51      2.76 o 
 -10   5   5       19.55       20.69      2.67 o 
  -9   5   5      209.70      207.40      5.78 o 
  -8   5   5       73.45       62.53      2.62 o 
  -7   5   5      154.33      155.02      3.47 o 
  -6   5   5      259.74      238.81      3.88 o 
  -5   5   5      373.88      378.09      4.54 o 
  -4   5   5      267.83      275.32      3.85 o 
  -3   5   5      294.38      293.58      3.58 o 
  -2   5   5      260.70      267.72      2.90 o 
  -1   5   5      107.62       87.53      1.61 o 
   0   5   5       57.22       56.02      1.62 o 
   1   5   5      145.51      142.37      2.09 o 
   2   5   5      225.32      226.37      2.82 o 
   3   5   5      500.22      516.25      4.96 o 
   4   5   5     1051.95     1028.76      8.47 o 
   5   5   5       63.91       63.13      2.00 o 
   6   5   5      217.15      227.36      3.87 o 
   7   5   5      260.86      240.10      5.06 o 
   8   5   5      129.79      124.99      3.99 o 
   9   5   5       12.21        8.88      1.60 o 
  10   5   5       15.41       15.50      2.19 o 
  11   5   5       18.38       12.02      2.16 o 
  12   5   5       21.33       19.47      2.68 o 
  13   5   5        0.98        2.61      1.93 o 
  14   5   5      155.04      172.36      8.95 o 
 -13   6   5       42.40       45.44      4.65 o 
 -12   6   5       55.71       52.69      4.54 o 
 -11   6   5       96.80       85.70      5.09 o 
 -10   6   5      124.90      123.56      5.06 o 
  -9   6   5       57.01       56.01      3.28 o 
  -8   6   5       35.39       34.73      2.30 o 
  -7   6   5      168.51      158.18      3.90 o 
  -6   6   5       95.68       91.37      2.87 o 
  -5   6   5      211.91      224.60      4.12 o 
  -4   6   5      242.87      221.59      3.61 o 
  -3   6   5      403.64      390.99      5.23 o 
  -2   6   5       44.26       45.05      1.64 o 
  -1   6   5      280.86      264.89      3.51 o 
   0   6   5      545.47      562.64      6.14 o 
   1   6   5      262.83      281.38      3.73 o 
   2   6   5      848.30      858.98      8.12 o 
   3   6   5      931.09      872.92      8.27 o 
   4   6   5      147.09      140.50      3.01 o 
   5   6   5      315.74      308.97      5.34 o 
   6   6   5      178.48      165.13      4.11 o 
   7   6   5       37.34       41.10      2.53 o 
   8   6   5      133.13      137.49      5.35 o 
   9   6   5       13.92       10.30      1.76 o 
  10   6   5        9.16       10.90      1.90 o 
  11   6   5        7.94        4.28      1.91 o 
  12   6   5       32.48       25.41      3.01 o 
  13   6   5       19.84       15.53      3.29 o 
 -12   7   5        4.28        4.02      2.40 o 
 -11   7   5      134.16      138.70     11.17 o 
 -10   7   5       51.16       49.34      4.16 o 
  -9   7   5       51.66       54.26      4.13 o 
  -8   7   5        6.27        4.40      1.38 o 
  -7   7   5       72.35       69.46      2.81 o 
  -6   7   5        2.86        0.52      0.92 o 
  -5   7   5      137.54      138.08      3.46 o 
  -4   7   5      137.42      137.06      3.35 o 
  -3   7   5      155.97      147.18      3.38 o 
  -2   7   5      276.09      254.72      4.76 o 
  -1   7   5      187.67      189.72      3.92 o 
   0   7   5     1239.03     1183.38     12.44 o 
   1   7   5       51.61       55.20      3.24 o 
   2   7   5      294.58      284.03      4.92 o 
   3   7   5      837.73      808.00      9.44 o 
   4   7   5      247.48      235.31      4.62 o 
   5   7   5       76.13       72.84      3.78 o 
   6   7   5       63.31       63.83      3.16 o 
   7   7   5      216.82      218.67      6.17 o 
   8   7   5       87.01       91.71      4.04 o 
   9   7   5        1.19        0.95      1.41 o 
  10   7   5       54.11       55.71      3.33 o 
  11   7   5        1.16        2.54      1.93 o 
  12   7   5       23.91       18.31      2.94 o 
 -11   8   5       66.95       66.96      5.10 o 
 -10   8   5        9.68        9.77      2.36 o 
  -9   8   5       11.93       10.49      2.24 o 
  -8   8   5       17.71       12.74      1.91 o 
  -7   8   5       24.64       24.06      2.17 o 
  -6   8   5      229.50      243.14      6.28 o 
  -5   8   5       27.54       28.42      2.19 o 
  -4   8   5        1.50        2.37      1.25 o 
  -3   8   5        8.12        5.57      1.37 o 
  -2   8   5      271.07      261.09      6.27 o 
  -1   8   5      447.01      435.41      7.09 o 
   0   8   5        5.02        2.22      1.32 o 
   1   8   5        4.87        4.35      1.44 o 
   2   8   5       59.83       51.28      2.68 o 
   3   8   5      121.88      115.86      3.71 o 
   4   8   5      211.50      200.43      5.88 o 
   5   8   5        2.62        2.72      1.27 o 
   6   8   5       16.23       13.77      2.01 o 
   7   8   5       68.00       70.35      3.81 o 
   8   8   5       86.48       83.23      4.40 o 
   9   8   5       24.79       29.20      2.85 o 
  10   8   5       98.19       96.00      4.88 o 
  11   8   5       20.60       18.48      2.83 o 
 -10   9   5       17.33       14.13      3.23 o 
  -9   9   5        6.01        2.63      2.45 o 
  -8   9   5        3.52        1.21      2.04 o 
  -7   9   5       21.90       24.09      2.61 o 
  -6   9   5       22.76       19.84      2.27 o 
  -5   9   5        1.08        0.57      1.34 o 
  -4   9   5       21.59       22.81      2.25 o 
  -3   9   5        7.06        7.02      1.77 o 
  -2   9   5       61.45       55.96      3.05 o 
  -1   9   5       49.23       44.03      3.00 o 
   0   9   5       53.56       55.76      3.47 o 
   1   9   5      104.80      102.48      4.38 o 
   2   9   5       20.40       21.20      2.24 o 
   3   9   5       15.24       14.26      1.88 o 
   4   9   5       90.95       92.59      4.13 o 
   5   9   5        3.29        2.26      1.54 o 
   6   9   5       31.47       35.29      2.81 o 
   7   9   5       45.67       44.12      3.23 o 
   8   9   5       47.05       50.57      4.07 o 
   9   9   5       10.30        8.81      2.46 o 
  10   9   5        1.82        2.28      2.08 o 
  -8  10   5        9.51       11.99      3.13 o 
  -7  10   5        3.81        2.48      2.30 o 
  -6  10   5       24.26       22.77      3.01 o 
  -5  10   5        9.64        7.51      1.84 o 
  -4  10   5       18.30       10.20      1.94 o 
  -3  10   5       16.29       15.08      2.22 o 
  -2  10   5        3.66        4.70      1.73 o 
  -1  10   5       99.93      105.50      4.51 o 
   0  10   5       70.75       73.67      4.14 o 
   1  10   5       55.44       55.63      3.71 o 
   2  10   5       54.07       53.77      5.14 o 
   3  10   5        3.43        4.99      1.90 o 
   4  10   5       10.13        9.14      2.09 o 
   5  10   5       12.07       10.51      2.21 o 
   6  10   5       14.31       12.87      2.38 o 
   7  10   5       24.09       20.13      3.03 o 
   8  10   5       41.13       40.79      3.93 o 
  -6  11   5       14.83       11.20      2.63 o 
  -5  11   5       83.37       87.75      4.66 o 
  -4  11   5       37.08       46.11      3.61 o 
  -3  11   5       46.29       51.10      3.72 o 
  -2  11   5       20.28       22.71      2.80 o 
  -1  11   5       25.33       28.03      2.92 o 
   0  11   5       17.07       14.85      2.46 o 
   1  11   5       77.83       88.65      4.74 o 
   2  11   5       21.88       20.61      2.79 o 
   3  11   5        7.60        9.13      2.58 o 
   4  11   5       45.15       47.17      4.72 o 
   5  11   5        6.74       10.20      2.73 o 
 -15   0   6       22.19       20.86      4.53 o 
 -14   0   6        7.24        6.10      3.20 o 
 -13   0   6       15.69       19.25      3.95 o 
 -12   0   6       29.68       18.59      3.52 o 
 -11   0   6       25.80       24.38      3.17 o 
 -10   0   6       80.09       89.84      4.38 o 
  -9   0   6      338.44      319.16      7.45 o 
  -8   0   6        3.44        2.00      1.07 o 
  -7   0   6       71.52       75.24      2.51 o 
  -6   0   6        3.04        3.45      0.77 o 
  -5   0   6       71.87       74.35      2.20 o 
  -4   0   6      311.36      312.89      4.72 o 
  -3   0   6        5.66        5.13      0.83 o 
  -2   0   6      766.76      776.99     10.01 o 
  -1   0   6        1.97        3.08      1.11 o 
   0   0   6      321.75      339.92      5.68 o 
   1   0   6       61.02       72.72      2.05 o 
   2   0   6       34.31       34.19      1.49 o 
   3   0   6      143.08      150.15      4.21 o 
   4   0   6     1162.95     1149.59     16.17 o 
   5   0   6       15.96       22.72      1.54 o 
   6   0   6      229.72      248.32      4.37 o 
   7   0   6      176.02      182.28      4.70 o 
   8   0   6     1938.49     1838.81     28.52 o 
   9   0   6       17.27       16.71      3.64 o 
  10   0   6        0.05       -1.34      1.78 o 
  11   0   6        0.24        3.38      2.75 o 
  12   0   6        3.55        3.30      2.85 o 
  13   0   6        5.41        4.94      3.59 o 
  14   0   6        0.00        2.86      3.37 o 
  15   0   6        4.87        2.49      3.83 o 
 -15   1   6        3.01        3.71      2.29 o 
 -14   1   6       15.36       13.19      2.69 o 
 -13   1   6       21.54       25.43      3.10 o 
 -12   1   6      108.36      119.92      5.02 o 
 -11   1   6       23.91       20.64      2.28 o 
 -10   1   6       17.06       15.03      1.72 o 
  -9   1   6      145.78      149.75      3.25 o 
  -8   1   6      349.93      353.96      4.48 o 
  -7   1   6      321.73      328.21      4.12 o 
  -6   1   6     1049.05     1011.07      7.45 o 
  -5   1   6      519.12      502.88      4.19 o 
  -4   1   6      487.35      506.10      4.25 o 
  -3   1   6      205.21      217.04      2.55 o 
  -2   1   6      381.14      385.90      3.65 o 
  -1   1   6      402.08      447.85      4.17 o 
   0   1   6      562.52      628.23      5.34 o 
   1   1   6      168.47      193.06      2.82 o 
   2   1   6       57.28       65.43      1.48 o 
   3   1   6      688.25      699.06      7.70 o 
   4   1   6       26.10       22.69      1.14 o 
   5   1   6      132.14      123.23      2.37 o 
   6   1   6       20.68       24.71      1.63 o 
   7   1   6      121.09      123.29      2.28 o 
   8   1   6      139.36      130.90      4.51 o 
   9   1   6      136.11      122.53      4.63 o 
  10   1   6      237.59      224.37      7.62 o 
  11   1   6        8.49        7.47      2.29 o 
  12   1   6       48.40       41.91      4.28 o 
  13   1   6       12.18        9.34      2.83 o 
  14   1   6       28.45       41.22      7.56 o 
  15   1   6       31.38       32.03      5.18 o 
 -15   2   6       38.60       39.09      4.32 o 
 -14   2   6        1.28        2.61      2.24 o 
 -13   2   6       43.01       36.01      3.47 o 
 -12   2   6      137.58      135.88      4.84 o 
 -11   2   6       60.31       65.94      3.46 o 
 -10   2   6       22.07       25.98      2.16 o 
  -9   2   6       81.68       89.71      2.85 o 
  -8   2   6       30.02       28.18      1.64 o 
  -7   2   6      171.12      180.39      3.02 o 
  -6   2   6      119.75      111.96      2.11 o 
  -5   2   6      227.35      201.69      2.72 o 
  -4   2   6       64.60       61.38      1.71 o 
  -3   2   6      131.08      138.08      2.09 o 
  -2   2   6      134.83      156.29      2.14 o 
  -1   2   6       25.33       32.09      0.89 o 
   0   2   6     2140.04     2179.33     13.67 o 
   1   2   6      352.62      456.98      4.09 o 
   2   2   6     1001.18     1038.95      7.65 o 
   3   2   6      312.92      299.91      3.52 o 
   4   2   6      437.52      435.17      4.65 o 
   5   2   6       57.77       50.64      1.96 o 
   6   2   6      273.76      260.19      4.49 o 
   7   2   6      328.23      327.43      4.94 o 
   8   2   6       84.46       78.54      2.53 o 
   9   2   6       23.75       22.02      1.81 o 
  10   2   6      140.08      151.45      5.46 o 
  11   2   6       36.97       35.51      3.83 o 
  12   2   6       40.37       35.49      4.27 o 
  13   2   6       42.61       44.07      4.69 o 
  14   2   6       85.10       88.59      7.68 o 
 -14   3   6       78.19       67.47      6.50 o 
 -13   3   6        3.10        6.56      2.38 o 
 -12   3   6       65.62       76.03      5.37 o 
 -11   3   6       58.42       69.09      3.90 o 
 -10   3   6      308.01      309.09      6.60 o 
  -9   3   6       12.91        9.97      1.47 o 
  -8   3   6      306.69      302.06      4.66 o 
  -7   3   6      225.39      217.06      3.60 o 
  -6   3   6      269.81      258.13      3.59 o 
  -5   3   6      226.15      207.37      2.66 o 
  -4   3   6       41.18       47.43      1.41 o 
  -3   3   6      314.20      298.15      3.32 o 
  -2   3   6      203.49      191.52      2.72 o 
  -1   3   6      405.13      412.47      3.66 o 
   0   3   6       99.88       99.53      1.90 o 
   1   3   6      254.57      260.24      2.93 o 
   2   3   6      304.83      329.87      3.22 o 
   3   3   6      222.99      234.33      3.17 o 
   4   3   6       12.24       13.39      1.01 o 
   5   3   6      194.62      203.07      3.17 o 
   6   3   6       35.63       44.85      1.86 o 
   7   3   6       21.48       16.04      1.42 o 
   8   3   6      196.15      172.31      4.77 o 
   9   3   6      244.45      235.72      5.13 o 
  10   3   6      153.68      143.01      4.44 o 
  11   3   6       34.59       36.68      5.27 o 
  12   3   6      101.27      110.41      7.00 o 
  13   3   6        4.44        3.26      1.83 o 
  14   3   6       10.02        9.02      2.55 o 
 -14   4   6       18.96        9.18      4.45 o 
 -13   4   6       91.89       97.92      5.85 o 
 -12   4   6       28.51       30.38      4.58 o 
 -11   4   6       82.33       79.94      4.18 o 
 -10   4   6       82.89      100.23      5.91 o 
  -9   4   6       62.27       64.32      3.43 o 
  -8   4   6      112.18      102.18      3.47 o 
  -7   4   6      115.15      110.99      3.34 o 
  -6   4   6        5.66        3.77      0.77 o 
  -5   4   6      151.48      147.22      3.24 o 
  -4   4   6      259.46      237.04      3.44 o 
  -3   4   6       51.97       48.46      1.56 o 
  -2   4   6       25.69       21.19      1.13 o 
  -1   4   6       25.18       24.09      1.00 o 
   0   4   6      236.84      243.48      2.94 o 
   1   4   6       59.88       70.21      1.53 o 
   2   4   6       42.29       37.12      1.20 o 
   3   4   6      205.58      230.42      2.86 o 
   4   4   6      222.67      232.32      3.34 o 
   5   4   6      109.23      111.40      2.65 o 
   6   4   6      100.00       97.18      2.53 o 
   7   4   6      600.38      519.07      7.75 o 
   8   4   6       94.72       80.24      4.11 o 
   9   4   6       91.91       83.92      2.96 o 
  10   4   6       35.00       35.00      3.49 o 
  11   4   6      118.44      118.38      4.43 o 
  12   4   6       88.52       93.19      5.26 o 
  13   4   6       41.91       43.95      6.04 o 
  14   4   6       88.64      104.97      5.39 o 
 -13   5   6      166.32      184.38      8.21 o 
 -12   5   6       67.38       59.75      4.51 o 
 -11   5   6       40.42       49.55      4.00 o 
 -10   5   6       60.49       59.85      4.59 o 
  -9   5   6       31.00       28.62      2.48 o 
  -8   5   6       16.88       13.14      1.66 o 
  -7   5   6      192.50      192.95      3.99 o 
  -6   5   6       44.68       44.18      2.27 o 
  -5   5   6       32.49       25.80      1.55 o 
  -4   5   6       79.40       79.28      2.26 o 
  -3   5   6      127.62      126.69      2.97 o 
  -2   5   6      359.04      353.36      4.64 o 
  -1   5   6      296.21      323.01      4.19 o 
   0   5   6      195.99      195.22      2.76 o 
   1   5   6       41.42       36.43      1.37 o 
   2   5   6      656.91      659.95      7.01 o 
   3   5   6       58.92       54.99      1.75 o 
   4   5   6      370.31      359.21      4.28 o 
   5   5   6       65.96       63.28      2.82 o 
   6   5   6       83.96       73.53      1.98 o 
   7   5   6        4.47        3.36      0.81 o 
   8   5   6       12.79       13.75      1.32 o 
   9   5   6        2.89        4.52      1.27 o 
  10   5   6       13.05       13.01      1.83 o 
  11   5   6        7.01        9.16      1.88 o 
  12   5   6       21.46       24.39      2.55 o 
  13   5   6       57.16       61.86      4.03 o 
 -13   6   6       20.53       17.26      3.72 o 
 -12   6   6       44.01       40.43      4.62 o 
 -11   6   6        7.50        3.26      2.08 o 
 -10   6   6       18.03       17.14      2.74 o 
  -9   6   6      124.03      124.39      4.94 o 
  -8   6   6      109.39      110.50      3.87 o 
  -7   6   6      212.93      207.76      4.89 o 
  -6   6   6       78.53       75.78      2.87 o 
  -5   6   6       81.83       76.64      2.59 o 
  -4   6   6      193.00      176.46      3.79 o 
  -3   6   6      344.73      328.17      5.19 o 
  -2   6   6       39.31       43.33      1.92 o 
  -1   6   6     1149.39     1116.87     10.52 o 
   0   6   6      700.71      713.87      7.80 o 
   1   6   6     1235.60     1211.23     13.54 o 
   2   6   6      228.58      207.24      3.97 o 
   3   6   6      109.75      112.72      2.87 o 
   4   6   6      179.81      179.08      3.58 o 
   5   6   6       30.69       29.90      2.05 o 
   6   6   6       30.59       31.39      2.31 o 
   7   6   6       97.74       92.59      4.20 o 
   8   6   6       17.71       19.52      2.55 o 
   9   6   6       21.52       26.47      2.65 o 
  10   6   6      101.26      107.07      7.20 o 
  11   6   6       26.80       25.14      2.56 o 
  12   6   6       62.33       66.44      3.75 o 
 -12   7   6       36.09       39.10      4.83 o 
 -11   7   6       45.54       46.59      4.90 o 
 -10   7   6       20.62       15.38      2.69 o 
  -9   7   6       67.69       60.32      3.96 o 
  -8   7   6       21.10       19.17      2.25 o 
  -7   7   6       22.32       20.39      1.94 o 
  -6   7   6       39.99       34.51      2.61 o 
  -5   7   6       83.21       86.57      3.11 o 
  -4   7   6      184.43      185.88      3.96 o 
  -3   7   6      359.72      355.65      5.88 o 
  -2   7   6       25.85       22.54      1.76 o 
  -1   7   6      100.01       99.28      3.03 o 
   0   7   6       18.71       22.74      2.23 o 
   1   7   6       15.16       14.24      1.58 o 
   2   7   6      276.59      279.70      5.65 o 
   3   7   6       74.46       70.33      3.23 o 
   4   7   6      147.71      151.52      4.01 o 
   5   7   6      271.81      272.13      5.86 o 
   6   7   6        6.96        4.00      1.45 o 
   7   7   6       14.73       14.73      2.14 o 
   8   7   6       57.04       59.28      3.25 o 
   9   7   6       23.60       27.25      2.55 o 
  10   7   6       98.43      100.75      4.02 o 
  11   7   6       55.64       60.78      6.42 o 
  12   7   6       65.76       73.93      4.13 o 
 -11   8   6       39.71       38.86      4.76 o 
 -10   8   6       17.90       19.39      3.64 o 
  -9   8   6      100.36      111.76      5.19 o 
  -8   8   6       45.82       53.95      3.47 o 
  -7   8   6       46.30       49.10      3.29 o 
  -6   8   6       24.27       27.89      2.59 o 
  -5   8   6       79.64       77.49      4.27 o 
  -4   8   6        6.60        7.14      1.48 o 
  -3   8   6       10.87       10.14      2.21 o 
  -2   8   6      165.32      168.14      4.40 o 
  -1   8   6       57.47       60.71      3.18 o 
   0   8   6      140.16      142.05      6.05 o 
   1   8   6       44.07       44.17      2.95 o 
   2   8   6       41.34       41.90      2.37 o 
   3   8   6       43.44       43.66      2.56 o 
   4   8   6       32.61       28.89      2.36 o 
   5   8   6       12.45       11.22      1.85 o 
   6   8   6       33.84       26.04      2.39 o 
   7   8   6       63.81       68.78      3.51 o 
   8   8   6       77.14       81.15      4.04 o 
   9   8   6       62.95       70.35      3.88 o 
  10   8   6       19.73       18.95      3.74 o 
  -9   9   6       20.58       15.76      3.85 o 
  -8   9   6       41.02       40.95      3.95 o 
  -7   9   6        6.06        3.83      1.89 o 
  -6   9   6      125.46      143.41      5.13 o 
  -5   9   6       44.57       43.76      2.93 o 
  -4   9   6       11.39       10.22      1.87 o 
  -3   9   6        2.82        2.61      1.36 o 
  -2   9   6       62.15       61.19      3.48 o 
  -1   9   6      135.12      148.94      5.63 o 
   0   9   6      158.92      164.31     10.14 o 
   1   9   6       70.99       61.45      4.48 o 
   2   9   6       34.40       35.08      2.95 o 
   3   9   6       76.01       73.85      4.02 o 
   4   9   6       52.08       54.45      3.42 o 
   5   9   6       31.58       33.12      3.01 o 
   6   9   6      100.30      112.65      4.54 o 
   7   9   6       69.51       71.31      3.87 o 
   8   9   6       48.40       43.46      3.34 o 
   9   9   6       22.75       20.48      2.84 o 
  -7  10   6       22.03       23.26      3.42 o 
  -6  10   6       17.30       22.68      2.69 o 
  -5  10   6       27.82       24.14      2.76 o 
  -4  10   6       54.88       50.07      3.53 o 
  -3  10   6       23.96       24.30      2.70 o 
  -2  10   6       88.63       90.19      4.31 o 
  -1  10   6       23.20       19.65      2.92 o 
   0  10   6       68.66       79.38      4.24 o 
   1  10   6       15.47       17.68      2.53 o 
   2  10   6        7.06       11.23      2.20 o 
   3  10   6       68.04       64.92      4.15 o 
   4  10   6        1.62        3.15      1.79 o 
   5  10   6        7.67        3.43      1.91 o 
   6  10   6        1.80       -0.60      1.82 o 
   7  10   6       59.45       59.04      4.35 o 
  -5  11   6       31.37       37.94      3.75 o 
  -4  11   6       41.82       38.90      3.49 o 
  -3  11   6        8.49        9.21      2.25 o 
  -2  11   6      134.61      150.07      6.16 o 
  -1  11   6       21.61       18.87      2.66 o 
   0  11   6       25.66       24.99      2.80 o 
   1  11   6       56.89       63.38      4.06 o 
   2  11   6        2.45        3.22      2.28 o 
   3  11   6       36.44       40.55      3.91 o 
   4  11   6       50.91       43.52      4.11 o 
 -14   0   7       32.69       33.59      7.38 o 
 -13   0   7        0.10        1.25      2.66 o 
 -12   0   7       49.73       52.90      5.34 o 
 -11   0   7       44.09       43.01      4.05 o 
 -10   0   7      118.35      132.05      5.66 o 
  -9   0   7      252.33      242.97      6.03 o 
  -8   0   7      349.79      354.82      6.57 o 
  -7   0   7     1000.27      960.71     12.75 o 
  -6   0   7      468.24      450.88      6.26 o 
  -5   0   7      547.46      581.98      7.11 o 
  -4   0   7       61.78       54.39      2.51 o 
  -3   0   7      108.23       97.13      3.06 o 
  -2   0   7       44.08       44.50      3.24 o 
  -1   0   7        3.12        3.06      0.71 o 
   0   0   7       14.85        8.80      0.98 o 
   1   0   7       66.13       59.82      2.26 o 
   2   0   7     1362.75     1375.14     13.56 o 
   3   0   7       48.04       35.12      1.81 o 
   4   0   7     2216.07     2309.52     27.84 o 
   5   0   7      427.62      432.49      8.23 o 
   6   0   7      555.08      582.45     12.03 o 
   7   0   7      493.91      519.62      9.18 o 
   8   0   7      205.23      213.64      7.65 o 
   9   0   7       41.29       38.21      5.98 o 
  10   0   7        1.83       -0.29      2.00 o 
  11   0   7      200.67      204.74     14.68 o 
  12   0   7       84.65       80.42      7.95 o 
  13   0   7       28.46       24.25      5.24 o 
  14   0   7      212.38      215.01     12.81 o 
 -14   1   7       55.25       50.45      4.15 o 
 -13   1   7       11.50       10.62      2.37 o 
 -12   1   7        4.28        1.69      1.54 o 
 -11   1   7       59.53       66.33      4.50 o 
 -10   1   7       76.56       70.75      3.21 o 
  -9   1   7      138.65      124.26      3.40 o 
  -8   1   7      300.44      272.92      4.57 o 
  -7   1   7       72.24       66.10      2.03 o 
  -6   1   7      450.84      452.19      4.94 o 
  -5   1   7      285.70      261.35      3.09 o 
  -4   1   7      130.24      133.31      2.24 o 
  -3   1   7     1067.26     1057.73      8.51 o 
  -2   1   7      255.95      261.24      3.20 o 
  -1   1   7      569.02      588.45      5.77 o 
   0   1   7      548.66      581.92      5.27 o 
   1   1   7      154.61      144.20      2.17 o 
   2   1   7       39.05       49.46      1.47 o 
   3   1   7       76.67       72.42      1.63 o 
   4   1   7       38.11       38.40      1.65 o 
   5   1   7      251.92      251.58      4.00 o 
   6   1   7       50.09       59.47      2.52 o 
   7   1   7      442.88      419.14      5.31 o 
   8   1   7      114.02      109.19      4.40 o 
   9   1   7        5.13        4.82      1.85 o 
  10   1   7       72.92       68.24      4.76 o 
  11   1   7       32.60       29.68      4.18 o 
  12   1   7       10.77        7.24      2.77 o 
  13   1   7        4.61        4.97      2.62 o 
  14   1   7       96.22      104.01      7.80 o 
 -14   2   7       22.04       20.21      3.13 o 
 -13   2   7       80.96       72.89      5.22 o 
 -12   2   7       39.03       40.08      3.18 o 
 -11   2   7       13.62       14.38      2.15 o 
 -10   2   7       24.93       23.58      2.06 o 
  -9   2   7       34.26       31.91      2.17 o 
  -8   2   7       69.45       72.67      2.78 o 
  -7   2   7      216.22      207.21      3.53 o 
  -6   2   7        9.86       11.02      1.07 o 
  -5   2   7      370.44      354.23      4.29 o 
  -4   2   7       29.48       30.93      1.30 o 
  -3   2   7      152.17      167.48      2.58 o 
  -2   2   7      191.64      174.44      2.42 o 
  -1   2   7       67.83       80.14      1.33 o 
   0   2   7      331.43      332.89      3.53 o 
   1   2   7      410.68      368.46      4.16 o 
   2   2   7      107.73      114.35      2.11 o 
   3   2   7        3.26        4.92      0.62 o 
   4   2   7      765.83      788.77      7.68 o 
   5   2   7      319.03      331.03      4.84 o 
   6   2   7       41.33       39.49      1.93 o 
   7   2   7      156.35      146.15      3.19 o 
   8   2   7      124.97      133.89      4.44 o 
   9   2   7       20.11       20.21      2.50 o 
  10   2   7      140.40      128.09      6.20 o 
  11   2   7       55.68       60.82      4.86 o 
  12   2   7      127.63      126.94      5.31 o 
  13   2   7       62.94       64.87      4.25 o 
  14   2   7       55.02       55.51      3.90 o 
 -14   3   7        4.12        5.94      2.62 o 
 -13   3   7       21.74       23.29      2.98 o 
 -12   3   7       14.71       12.52      2.38 o 
 -11   3   7       10.27        6.71      1.77 o 
 -10   3   7        1.73        1.61      1.20 o 
  -9   3   7        8.33        5.07      1.29 o 
  -8   3   7      145.45      139.69      3.50 o 
  -7   3   7      317.48      332.31      4.88 o 
  -6   3   7       61.61       61.30      2.35 o 
  -5   3   7      439.65      425.74      5.26 o 
  -4   3   7       67.28       64.10      1.83 o 
  -3   3   7      550.32      521.14      4.96 o 
  -2   3   7      200.31      210.00      2.80 o 
  -1   3   7      282.86      272.34      3.07 o 
   0   3   7      128.74      134.59      2.17 o 
   1   3   7      313.94      315.00      3.56 o 
   2   3   7        7.89        5.19      0.67 o 
   3   3   7      273.35      257.92      3.65 o 
   4   3   7       75.57       71.20      2.07 o 
   5   3   7      226.81      234.68      4.21 o 
   6   3   7      185.11      163.58      3.42 o 
   7   3   7      134.12      124.49      3.21 o 
   8   3   7      131.16      124.15      4.23 o 
   9   3   7       44.18       37.31      3.66 o 
  10   3   7       61.32       61.09      4.05 o 
  11   3   7       69.02       54.95      8.63 o 
  12   3   7       47.31       61.85      6.32 o 
  13   3   7       21.84       14.63      4.02 o 
  14   3   7       31.60       29.88      5.45 o 
 -13   4   7       62.05       57.76      4.68 o 
 -12   4   7        7.28        5.45      2.11 o 
 -11   4   7       23.29       23.11      2.73 o 
 -10   4   7       25.34       20.74      2.29 o 
  -9   4   7      101.63      105.65      3.82 o 
  -8   4   7       85.14       79.08      3.90 o 
  -7   4   7      139.50      129.97      3.76 o 
  -6   4   7      175.93      163.70      3.67 o 
  -5   4   7       82.99       77.72      2.50 o 
  -4   4   7      115.94      114.80      2.79 o 
  -3   4   7      148.37      151.23      3.33 o 
  -2   4   7      284.12      297.14      4.09 o 
  -1   4   7      109.19      102.59      2.07 o 
   0   4   7      123.59      120.34      2.17 o 
   1   4   7      365.76      361.57      3.96 o 
   2   4   7      459.35      462.87      4.86 o 
   3   4   7      177.12      164.78      2.93 o 
   4   4   7      130.92      112.20      2.58 o 
   5   4   7      443.49      451.17      6.25 o 
   6   4   7        7.59        6.78      1.14 o 
   7   4   7      191.20      184.00      4.67 o 
   8   4   7      324.58      320.73      7.86 o 
   9   4   7       26.22       23.78      3.30 o 
  10   4   7       98.49       97.57      5.87 o 
  11   4   7       63.61       70.32      6.85 o 
  12   4   7       12.60       15.46      3.93 o 
  13   4   7       27.17       28.54      6.07 o 
 -13   5   7       26.25       23.64      3.52 o 
 -12   5   7      110.29      120.45      6.06 o 
 -11   5   7       62.42       66.75      4.58 o 
 -10   5   7       47.36       52.42      3.75 o 
  -9   5   7      101.89      102.04      5.01 o 
  -8   5   7       44.28       42.52      2.64 o 
  -7   5   7      197.36      195.43      4.85 o 
  -6   5   7      547.42      524.57      7.80 o 
  -5   5   7       59.17       60.64      2.48 o 
  -4   5   7      272.76      275.45      4.78 o 
  -3   5   7       87.58       96.02      2.64 o 
  -2   5   7      117.93      100.71      2.84 o 
  -1   5   7      364.21      352.99      4.71 o 
   0   5   7        6.36        6.80      0.92 o 
   1   5   7        0.68        0.21      0.69 o 
   2   5   7      143.29      151.79      3.14 o 
   3   5   7      216.99      209.08      3.58 o 
   4   5   7      173.58      160.55      5.07 o 
   5   5   7       80.16       73.15      3.11 o 
   6   5   7       72.03       68.80      3.13 o 
   7   5   7      467.99      423.75      8.64 o 
   8   5   7        6.69        5.07      1.67 o 
   9   5   7       88.05      102.00      4.70 o 
  10   5   7       10.69        8.81      2.64 o 
  11   5   7       10.94       15.73      3.32 o 
  12   5   7       67.98       69.86      5.91 o 
  13   5   7      127.69      145.17     14.25 o 
 -12   6   7       81.45       91.68      6.16 o 
 -11   6   7       10.22       11.24      2.72 o 
 -10   6   7      117.85      122.53      5.98 o 
  -9   6   7       33.68       32.39      3.04 o 
  -8   6   7        3.82        4.19      1.55 o 
  -7   6   7      329.65      321.66      6.78 o 
  -6   6   7      164.62      170.54      4.20 o 
  -5   6   7       97.58       89.38      3.06 o 
  -4   6   7      111.55      116.95      3.87 o 
  -3   6   7       82.08       87.45      3.27 o 
  -2   6   7      410.44      418.14      5.72 o 
  -1   6   7      247.38      242.64      4.38 o 
   0   6   7      274.20      279.03      5.13 o 
   1   6   7       23.56       15.75      1.49 o 
   2   6   7       28.95       23.95      2.46 o 
   3   6   7       43.07       49.01      3.01 o 
   4   6   7       38.39       35.47      2.12 o 
   5   6   7      174.05      179.74      3.35 o 
   6   6   7       37.00       31.50      2.63 o 
   7   6   7        4.22        5.22      1.67 o 
   8   6   7       23.11       24.55      3.19 o 
   9   6   7        9.39        7.21      2.05 o 
  10   6   7       43.37       47.71      4.81 o 
  11   6   7        5.17        4.62      2.92 o 
  12   6   7       87.59      105.39      7.16 o 
 -11   7   7      176.66      198.56      7.48 o 
 -10   7   7       18.89       13.64      2.77 o 
  -9   7   7       60.89       59.57      4.00 o 
  -8   7   7       90.93      102.63      4.36 o 
  -7   7   7       12.81       13.48      2.03 o 
  -6   7   7       16.08       12.76      1.75 o 
  -5   7   7       62.79       67.17      3.10 o 
  -4   7   7      185.11      182.13      5.77 o 
  -3   7   7        0.66        2.33      1.05 o 
  -2   7   7      218.98      223.66      4.33 o 
  -1   7   7       61.17       55.49      2.56 o 
   0   7   7      188.19      188.58      5.19 o 
   1   7   7       45.10       37.60      2.38 o 
   2   7   7      229.34      222.61      5.07 o 
   3   7   7        7.77       11.01      1.49 o 
   4   7   7        7.52        8.66      1.48 o 
   5   7   7       44.40       44.81      2.49 o 
   6   7   7      182.36      187.67      4.66 o 
   7   7   7       75.71       82.77      3.41 o 
   8   7   7       68.80       68.35      6.01 o 
   9   7   7        7.70        7.66      2.48 o 
  10   7   7       30.23       45.23      4.25 o 
  11   7   7       80.41       88.77     10.67 o 
 -10   8   7        4.76        5.80      2.69 o 
  -9   8   7        1.36        1.59      1.76 o 
  -8   8   7      123.87      137.50      5.55 o 
  -7   8   7       76.89       68.43      4.06 o 
  -6   8   7        1.35        1.43      1.43 o 
  -5   8   7        5.22        3.57      1.48 o 
  -4   8   7      151.27      159.28      4.88 o 
  -3   8   7      177.20      190.47      4.80 o 
  -2   8   7       74.56       77.55      4.17 o 
  -1   8   7        5.92        3.75      1.41 o 
   0   8   7       37.08       40.03      4.61 o 
   1   8   7       81.99       82.32      3.70 o 
   2   8   7       28.68       27.96      2.34 o 
   3   8   7        0.79        1.17      1.22 o 
   4   8   7       50.30       49.53      3.20 o 
   5   8   7       88.30       91.49      3.77 o 
   6   8   7       12.54       12.90      1.86 o 
   7   8   7        3.20        1.25      1.38 o 
   8   8   7       13.31       12.41      1.83 o 
   9   8   7       28.28       19.94      3.74 o 
  10   8   7       26.85       28.34      4.31 o 
  -9   9   7        1.09        0.86      2.62 o 
  -8   9   7       15.51       15.04      3.03 o 
  -7   9   7       51.80       46.87      3.73 o 
  -6   9   7       11.88       11.63      2.17 o 
  -5   9   7       11.65        7.85      1.96 o 
  -4   9   7       35.81       30.95      2.78 o 
  -3   9   7       19.97       20.17      2.43 o 
  -2   9   7       46.44       50.32      3.25 o 
  -1   9   7       69.30       78.60      4.24 o 
   0   9   7       57.30       51.80      4.79 o 
   1   9   7       46.73       47.60      3.53 o 
   2   9   7      149.55      162.75      8.22 o 
   3   9   7        7.66        7.36      1.90 o 
   4   9   7       17.73       23.87      2.61 o 
   5   9   7        3.83        3.71      1.73 o 
   6   9   7       40.80       52.46      3.31 o 
   7   9   7        7.85        7.51      1.98 o 
   8   9   7        4.80        3.09      1.72 o 
  -7  10   7        3.67        0.74      2.23 o 
  -6  10   7       26.51       24.52      3.11 o 
  -5  10   7       15.09       11.83      2.52 o 
  -4  10   7        8.15        8.19      2.24 o 
  -3  10   7      121.56      124.99      5.44 o 
  -2  10   7       26.88       24.98      3.61 o 
  -1  10   7       38.41       36.17      3.10 o 
   0  10   7       83.82       93.75      4.40 o 
   1  10   7      114.57      120.13      4.81 o 
   2  10   7       21.19       21.77      3.10 o 
   3  10   7       51.67       57.08      4.27 o 
   4  10   7       22.84       24.66      3.07 o 
   5  10   7        0.26       -0.30      1.82 o 
   6  10   7       31.72       28.33      4.45 o 
  -3  11   7       71.96       80.69      4.97 o 
  -2  11   7       63.99       61.46      4.43 o 
  -1  11   7        2.61        3.81      1.99 o 
   0  11   7      111.19      122.09      5.24 o 
   1  11   7       18.62       16.61      2.51 o 
   2  11   7       12.48       10.89      2.86 o 
   3  11   7       13.75       13.63      2.87 o 
 -14   0   8        0.93        2.03      3.11 o 
 -13   0   8        9.54       15.24      3.80 o 
 -12   0   8       76.66       89.18     10.11 o 
 -11   0   8      395.73      420.14     14.61 o 
 -10   0   8        3.73        2.19      1.80 o 
  -9   0   8        1.44        2.25      1.71 o 
  -8   0   8       43.12       36.11      6.67 o 
  -7   0   8      282.46      264.58      6.61 o 
  -6   0   8      118.59      117.77      4.21 o 
  -5   0   8        9.97       10.42      1.40 o 
  -4   0   8      237.53      254.75      5.55 o 
  -3   0   8      261.50      223.89      7.58 o 
  -2   0   8      247.52      257.04      5.34 o 
  -1   0   8      263.34      284.17      5.59 o 
   0   0   8      164.86      158.28      3.41 o 
   1   0   8       18.61       21.29      1.54 o 
   2   0   8      480.89      459.11      6.34 o 
   3   0   8      141.26      150.19      3.61 o 
   4   0   8      574.47      543.73      9.60 o 
   5   0   8      219.71      203.89      5.61 o 
   6   0   8     1762.47     1705.62     28.64 o 
   7   0   8      156.27      140.16      6.52 o 
   8   0   8       73.54       81.18      5.44 o 
   9   0   8       21.54       21.58      4.35 o 
  10   0   8      297.98      293.11     13.13 o 
  11   0   8       35.01       50.03      6.64 o 
  12   0   8       20.82       22.08      5.13 o 
  13   0   8       33.05       36.91      6.35 o 
  14   0   8        9.42        6.65      4.27 o 
 -14   1   8       81.10       87.17      5.21 o 
 -13   1   8        2.70        3.09      2.09 o 
 -12   1   8      100.40       97.04      4.55 o 
 -11   1   8        3.19        1.61      1.41 o 
 -10   1   8      130.83      125.07      5.77 o 
  -9   1   8       75.70       61.82      2.74 o 
  -8   1   8      423.12      426.49      6.37 o 
  -7   1   8      251.41      252.63      4.59 o 
  -6   1   8      276.56      240.48      4.56 o 
  -5   1   8       50.73       45.41      1.71 o 
  -4   1   8       27.66       25.27      1.23 o 
  -3   1   8      250.17      252.05      3.58 o 
  -2   1   8      279.57      279.83      4.10 o 
  -1   1   8       90.72       85.76      1.88 o 
   0   1   8       27.00       28.36      1.09 o 
   1   1   8       87.38       92.70      2.19 o 
   2   1   8      437.30      460.88      4.83 o 
   3   1   8      334.62      334.69      3.84 o 
   4   1   8       60.60       67.59      1.88 o 
   5   1   8       34.30       29.53      1.82 o 
   6   1   8      145.72      136.04      4.54 o 
   7   1   8      112.42      108.61      3.37 o 
   8   1   8       80.76       67.93      3.56 o 
   9   1   8       40.25       29.77      4.46 o 
  10   1   8       28.38       30.31      3.62 o 
  11   1   8       18.97       14.90      3.04 o 
  12   1   8       77.25       91.42      6.84 o 
  13   1   8       18.54       23.68      4.00 o 
  14   1   8       10.37        7.12      3.17 o 
 -14   2   8       28.19       33.26      3.72 o 
 -13   2   8       36.41       35.92      3.67 o 
 -12   2   8        7.02       11.39      2.22 o 
 -11   2   8        6.46        9.26      1.77 o 
 -10   2   8       16.11       16.27      1.90 o 
  -9   2   8      142.51      147.60      4.02 o 
  -8   2   8       41.56       38.48      2.23 o 
  -7   2   8      246.97      225.78      4.17 o 
  -6   2   8      345.65      353.83      4.87 o 
  -5   2   8      221.50      188.36      3.46 o 
  -4   2   8      164.25      138.21      2.77 o 
  -3   2   8      810.40      808.91      7.56 o 
  -2   2   8      189.24      196.35      2.51 o 
  -1   2   8        0.40        0.61      0.48 o 
   0   2   8       70.20       70.25      2.02 o 
   1   2   8       19.97       22.29      1.24 o 
   2   2   8      135.63      132.66      2.52 o 
   3   2   8       18.14       21.78      1.26 o 
   4   2   8      451.69      452.33      8.31 o 
   5   2   8      150.53      159.64      3.57 o 
   6   2   8       85.84       83.12      3.04 o 
   7   2   8      181.87      197.49      4.36 o 
   8   2   8      144.63      149.56      4.91 o 
   9   2   8      113.88      116.20      8.81 o 
  10   2   8        8.33        4.71      2.05 o 
  11   2   8       24.25       20.11      3.28 o 
  12   2   8        2.68        3.85      2.39 o 
  13   2   8        5.63        4.20      3.28 o 
 -13   3   8        1.61        4.37      2.14 o 
 -12   3   8       74.40       70.14      4.39 o 
 -11   3   8       10.65        6.93      1.88 o 
 -10   3   8       62.74       65.88      3.18 o 
  -9   3   8       48.36       61.60      3.46 o 
  -8   3   8      146.57      151.04      4.51 o 
  -7   3   8       53.03       46.53      2.59 o 
  -6   3   8      123.43      109.43      2.91 o 
  -5   3   8      579.73      562.88      6.93 o 
  -4   3   8       83.92       86.11      2.54 o 
  -3   3   8        9.85       14.38      1.22 o 
  -2   3   8      198.88      188.02      3.38 o 
  -1   3   8       75.24       66.81      1.90 o 
   0   3   8      449.41      478.05      4.90 o 
   1   3   8        8.83        2.76      0.68 o 
   2   3   8       74.49       79.52      2.17 o 
   3   3   8       26.80       27.12      1.59 o 
   4   3   8      184.79      178.73      3.64 o 
   5   3   8       85.79       89.01      3.13 o 
   6   3   8       63.58       65.66      2.60 o 
   7   3   8       39.11       40.58      2.19 o 
   8   3   8      106.93      105.24      4.33 o 
   9   3   8       79.73       92.61      4.73 o 
  10   3   8       23.48       24.34      4.34 o 
  11   3   8       56.22       60.24      6.16 o 
  12   3   8       74.27       74.29     11.01 o 
  13   3   8       35.05       34.25      5.33 o 
 -13   4   8       94.34      100.61      5.90 o 
 -12   4   8       14.16       13.11      2.55 o 
 -11   4   8       15.63       12.50      2.37 o 
 -10   4   8       28.53       27.98      2.51 o 
  -9   4   8        1.12       -0.08      1.19 o 
  -8   4   8      307.96      315.85      6.28 o 
  -7   4   8        7.41        7.50      1.43 o 
  -6   4   8      340.24      347.84      7.41 o 
  -5   4   8      366.94      334.25      6.61 o 
  -4   4   8       15.03       13.01      1.44 o 
  -3   4   8       10.81       15.60      1.47 o 
  -2   4   8        0.56        0.93      0.75 o 
  -1   4   8        4.74        3.84      0.85 o 
   0   4   8      945.47      900.52     10.14 o 
   1   4   8      180.95      186.17      3.42 o 
   2   4   8      255.80      248.07      4.27 o 
   3   4   8      122.84      102.13      2.92 o 
   4   4   8      112.50      107.74      2.95 o 
   5   4   8      523.09      488.28      7.03 o 
   6   4   8       19.00       17.59      2.54 o 
   7   4   8      208.98      186.74      5.10 o 
   8   4   8       60.29       61.28      3.38 o 
   9   4   8       47.69       51.68      4.42 o 
  10   4   8        0.39        1.74      2.02 o 
  11   4   8        1.80        0.98      2.18 o 
  12   4   8       28.98       41.81      5.63 o 
  13   4   8        3.83        3.89      3.48 o 
 -12   5   8        6.84        1.63      2.27 o 
 -11   5   8       18.46       14.81      2.81 o 
 -10   5   8       92.94       78.94      4.44 o 
  -9   5   8      186.66      188.14      5.08 o 
  -8   5   8       31.53       32.38      2.68 o 
  -7   5   8       26.34       22.19      2.19 o 
  -6   5   8       37.97       42.49      2.58 o 
  -5   5   8       75.79       86.35      3.31 o 
  -4   5   8      214.73      201.06      4.51 o 
  -3   5   8      488.45      478.03      9.11 o 
  -2   5   8      754.89      728.11      8.47 o 
  -1   5   8       32.97       34.88      1.73 o 
   0   5   8       73.64       82.66      3.47 o 
   1   5   8      278.84      274.48      4.83 o 
   2   5   8       67.80       81.62      2.46 o 
   3   5   8       44.63       44.36      2.81 o 
   4   5   8       30.95       35.35      2.89 o 
   5   5   8      122.58      111.41      4.12 o 
   6   5   8      320.77      305.24      6.67 o 
   7   5   8        0.56        1.80      1.38 o 
   8   5   8      116.01      126.38      5.05 o 
   9   5   8       48.35       44.65      3.49 o 
  10   5   8       63.68       60.89      5.87 o 
  11   5   8       40.79       42.72      4.44 o 
  12   5   8       62.35       62.81      5.85 o 
 -12   6   8        6.83        7.95      2.78 o 
 -11   6   8        5.84        4.80      2.33 o 
 -10   6   8      232.96      252.11      7.33 o 
  -9   6   8       56.55       53.74      3.56 o 
  -8   6   8        0.63        0.91      1.32 o 
  -7   6   8        8.74        7.02      1.66 o 
  -6   6   8       83.98       83.61      3.83 o 
  -5   6   8       50.26       44.06      2.64 o 
  -4   6   8      129.44      121.32      4.01 o 
  -3   6   8      167.92      153.52      3.74 o 
  -2   6   8      203.73      209.11      4.26 o 
  -1   6   8      415.83      399.81      6.02 o 
   0   6   8       11.12       13.70      1.68 o 
   1   6   8       24.56       22.49      2.72 o 
   2   6   8      247.09      255.94      4.73 o 
   3   6   8       18.01       18.69      1.62 o 
   4   6   8       21.10       16.29      2.38 o 
   5   6   8       48.20       48.31      3.42 o 
   6   6   8       25.26       18.69      2.08 o 
   7   6   8       14.98       19.39      2.54 o 
   8   6   8       19.37       17.81      2.56 o 
   9   6   8       47.30       50.65      3.96 o 
  10   6   8       84.75       79.96      5.55 o 
  11   6   8       11.59        9.12      3.17 o 
 -11   7   8       72.20       81.02      5.93 o 
 -10   7   8       46.23       56.95      4.23 o 
  -9   7   8       20.85       19.76      2.85 o 
  -8   7   8       36.33       35.08      3.06 o 
  -7   7   8      148.32      148.75      5.03 o 
  -6   7   8       14.96       14.07      2.06 o 
  -5   7   8       81.65       71.29      3.60 o 
  -4   7   8       50.63       41.92      2.77 o 
  -3   7   8      180.21      179.03      4.51 o 
  -2   7   8       93.50       79.82      3.47 o 
  -1   7   8      107.86      108.71      3.88 o 
   0   7   8      119.28      115.93      3.47 o 
   1   7   8       27.54       31.72      2.20 o 
   2   7   8       86.90       85.68      3.36 o 
   3   7   8        7.82        8.46      1.56 o 
   4   7   8        3.29        2.04      1.15 o 
   5   7   8      170.47      176.29      5.82 o 
   6   7   8        4.11        5.77      2.05 o 
   7   7   8       27.97       24.98      3.27 o 
   8   7   8       24.69       23.63      3.01 o 
   9   7   8       42.45       32.39      3.84 o 
  10   7   8       56.29       59.49      5.82 o 
  -9   8   8       20.40       15.53      2.67 o 
  -8   8   8        4.15        3.73      1.92 o 
  -7   8   8       65.17       53.70      3.80 o 
  -6   8   8      117.26      113.21      4.67 o 
  -5   8   8       50.14       53.78      3.40 o 
  -4   8   8       66.29       78.55      3.59 o 
  -3   8   8       51.33       54.43      5.53 o 
  -2   8   8       49.25       51.40      4.10 o 
  -1   8   8        1.36        0.09      1.29 o 
   0   8   8       62.82       58.68      3.19 o 
   1   8   8       98.93      101.06      4.07 o 
   2   8   8        3.33        2.04      1.15 o 
   3   8   8        5.40        7.77      1.64 o 
   4   8   8       28.11       27.21      2.30 o 
   5   8   8      120.07      139.81      4.56 o 
   6   8   8       54.35       47.55      4.23 o 
   7   8   8       16.32       21.67      2.95 o 
   8   8   8       44.44       47.76      4.44 o 
   9   8   8        7.12        5.51      2.73 o 
  -8   9   8        1.31        0.08      2.23 o 
  -7   9   8       14.29       13.96      2.51 o 
  -6   9   8        6.41        4.50      1.98 o 
  -5   9   8       83.98      101.18      4.93 o 
  -4   9   8       39.47       39.17      3.74 o 
  -3   9   8       81.48       85.98      4.50 o 
  -2   9   8        1.10        2.07      1.92 o 
  -1   9   8       25.06       24.82      2.76 o 
   0   9   8      130.36      142.34      4.90 o 
   1   9   8        3.99        3.29      1.57 o 
   2   9   8       28.92       38.31      2.92 o 
   3   9   8       41.67       44.68      3.51 o 
   4   9   8       50.17       52.55      3.67 o 
   5   9   8      113.74      120.20      6.03 o 
   6   9   8       23.94       22.94      3.49 o 
   7   9   8       55.69       53.11      5.30 o 
   8   9   8        4.55        6.59      2.78 o 
  -5  10   8        3.19        2.37      2.24 o 
  -4  10   8       29.73       34.04      3.80 o 
  -3  10   8       51.49       51.78      7.10 o 
  -2  10   8       11.58        9.93      2.30 o 
  -1  10   8      127.17      135.45      5.90 o 
   0  10   8      141.59      150.12      5.37 o 
   1  10   8       19.24       14.81      2.29 o 
   2  10   8       63.95       61.18      4.01 o 
   3  10   8       89.81       94.47      7.38 o 
   4  10   8       39.59       45.01      3.77 o 
   5  10   8        9.09        7.25      2.22 o 
 -13   0   9        0.02        2.89      2.85 o 
 -12   0   9        4.70        3.44      2.49 o 
 -11   0   9       80.23       86.51      5.60 o 
 -10   0   9       13.52       10.70      2.56 o 
  -9   0   9      292.98      301.73     12.91 o 
  -8   0   9       14.41        8.83      2.21 o 
  -7   0   9       27.16       25.40      2.99 o 
  -6   0   9       86.00       89.60      4.00 o 
  -5   0   9       25.91       20.41      2.21 o 
  -4   0   9      337.99      333.16      8.00 o 
  -3   0   9      178.15      157.62      5.28 o 
  -2   0   9      170.90      187.00      5.11 o 
  -1   0   9      227.25      200.95      4.85 o 
   0   0   9     1922.22     1881.91     21.54 o 
   1   0   9       24.08       29.29      1.83 o 
   2   0   9      371.22      380.58      6.85 o 
   3   0   9       22.59       29.46      1.93 o 
   4   0   9       83.30       88.10      3.04 o 
   5   0   9     1056.71      998.88     13.61 o 
   6   0   9      189.32      215.73      8.22 o 
   7   0   9        5.35        2.69      2.47 o 
   8   0   9       43.87       37.24      4.24 o 
   9   0   9       23.66       22.18      3.61 o 
  10   0   9        0.38        0.17      2.40 o 
  11   0   9        6.64        5.79      3.39 o 
  12   0   9      130.21      132.82     10.42 o 
  13   0   9        7.08        5.14      4.10 o 
 -13   1   9       13.11       13.90      2.84 o 
 -12   1   9       17.56       14.07      2.45 o 
 -11   1   9       15.23       14.93      2.37 o 
 -10   1   9        1.73        0.91      1.26 o 
  -9   1   9      344.84      337.33      6.27 o 
  -8   1   9       28.23       25.61      2.05 o 
  -7   1   9      223.79      203.09      4.25 o 
  -6   1   9      249.89      260.21      5.16 o 
  -5   1   9      339.80      316.74      5.30 o 
  -4   1   9      135.50      135.03      3.26 o 
  -3   1   9      589.47      549.81      6.93 o 
  -2   1   9      434.58      402.54      5.15 o 
  -1   1   9      778.00      776.76      7.87 o 
   0   1   9       53.09       53.90      1.78 o 
   1   1   9      940.68      904.26      8.38 o 
   2   1   9      159.81      155.55      2.81 o 
   3   1   9      478.56      455.50      5.68 o 
   4   1   9      435.64      420.22      5.91 o 
   5   1   9      412.55      391.09      6.53 o 
   6   1   9      228.28      220.64      5.03 o 
   7   1   9      138.20      131.22      5.43 o 
   8   1   9       68.56       66.07      3.71 o 
   9   1   9      137.41      131.07      5.09 o 
  10   1   9       14.57       16.45      3.01 o 
  11   1   9      256.95      273.83      9.57 o 
  12   1   9        5.52        3.12      2.41 o 
  13   1   9       11.01        9.17      4.60 o 
 -13   2   9       44.86       43.55      3.65 o 
 -12   2   9       65.54       67.83      4.34 o 
 -11   2   9       38.04       42.64      3.06 o 
 -10   2   9      120.22      126.91      4.51 o 
  -9   2   9      122.10      125.91      4.35 o 
  -8   2   9        5.00        4.08      1.32 o 
  -7   2   9       84.12       82.27      2.94 o 
  -6   2   9       31.94       27.06      1.85 o 
  -5   2   9       96.08       83.07      3.28 o 
  -4   2   9      410.94      379.24      5.21 o 
  -3   2   9      288.22      276.38      4.37 o 
  -2   2   9      149.15      138.24      3.21 o 
  -1   2   9       38.98       44.24      2.23 o 
   0   2   9      244.32      235.69      4.20 o 
   1   2   9       39.68       41.56      1.67 o 
   2   2   9        8.41        9.78      1.00 o 
   3   2   9       87.03       83.41      2.53 o 
   4   2   9      169.38      154.12      3.51 o 
   5   2   9      285.28      268.86      5.58 o 
   6   2   9       24.58       18.86      2.13 o 
   7   2   9      154.17      158.76      4.22 o 
   8   2   9      104.95      102.88      4.44 o 
   9   2   9       13.38        8.67      2.02 o 
  10   2   9      126.79      123.10      6.53 o 
  11   2   9       92.93      103.31      6.36 o 
  12   2   9       98.63      106.54      8.07 o 
  13   2   9       36.24       35.80      5.59 o 
 -13   3   9        2.41        0.83      2.06 o 
 -12   3   9       66.64       66.31      4.48 o 
 -11   3   9        1.13        1.92      1.70 o 
 -10   3   9       54.40       51.54      3.04 o 
  -9   3   9        6.97        4.20      1.36 o 
  -8   3   9        2.01        4.41      1.33 o 
  -7   3   9        3.46        2.22      1.16 o 
  -6   3   9      284.46      278.94      4.94 o 
  -5   3   9      260.46      245.25      4.46 o 
  -4   3   9       84.44       82.00      2.84 o 
  -3   3   9       41.17       43.45      2.14 o 
  -2   3   9       65.62       75.62      2.65 o 
  -1   3   9       25.88       20.36      1.67 o 
   0   3   9       99.90       98.22      3.06 o 
   1   3   9       51.19       47.42      2.09 o 
   2   3   9       79.16       74.43      2.46 o 
   3   3   9       50.53       49.39      2.10 o 
   4   3   9       61.28       46.46      2.57 o 
   5   3   9       36.09       44.53      2.91 o 
   6   3   9        5.27        3.94      1.44 o 
   7   3   9        4.34        2.74      1.22 o 
   8   3   9        1.16        1.54      1.37 o 
   9   3   9       10.54       12.59      2.41 o 
  10   3   9        7.13        8.13      3.04 o 
  11   3   9       42.45       39.51      5.99 o 
  12   3   9       28.35       29.85      5.08 o 
  13   3   9       27.54       33.47      5.58 o 
 -12   4   9       23.44       23.10      3.20 o 
 -11   4   9       40.22       37.40      3.52 o 
 -10   4   9       59.12       60.02      3.55 o 
  -9   4   9       34.55       38.19      2.82 o 
  -8   4   9      144.28      174.72      5.41 o 
  -7   4   9       45.45       46.90      2.81 o 
  -6   4   9      124.95      122.15      3.91 o 
  -5   4   9       63.26       57.17      2.79 o 
  -4   4   9       67.01       50.56      2.57 o 
  -3   4   9      327.75      301.86      5.24 o 
  -2   4   9       49.01       48.29      2.24 o 
  -1   4   9      147.75      139.62      3.76 o 
   0   4   9       10.00        4.85      0.90 o 
   1   4   9       55.08       60.98      2.25 o 
   2   4   9      511.01      484.95      8.37 o 
   3   4   9      167.19      158.72      3.74 o 
   4   4   9       46.52       40.76      2.22 o 
   5   4   9       24.14       20.22      2.05 o 
   6   4   9      258.91      245.27      5.58 o 
   7   4   9       72.37       81.66      4.12 o 
   8   4   9      236.53      257.25      8.54 o 
   9   4   9        7.08        8.43      3.55 o 
  10   4   9       29.96       24.92      3.31 o 
  11   4   9       39.23       41.33      4.92 o 
  12   4   9       30.52       32.01      5.39 o 
 -12   5   9      120.67      120.09      7.04 o 
 -11   5   9       61.95       68.22      5.20 o 
 -10   5   9       73.91       74.64      4.50 o 
  -9   5   9       15.80       20.88      2.40 o 
  -8   5   9      424.62      443.78      7.98 o 
  -7   5   9        8.95       13.24      2.20 o 
  -6   5   9       17.47       26.15      2.25 o 
  -5   5   9       74.81       73.24      3.18 o 
  -4   5   9      126.74      115.91      3.68 o 
  -3   5   9       86.44       92.67      3.36 o 
  -2   5   9      100.09       94.00      3.42 o 
  -1   5   9       75.58       87.24      2.78 o 
   0   5   9       69.48       65.45      2.60 o 
   1   5   9       33.96       46.66      2.31 o 
   2   5   9      180.27      164.36      3.40 o 
   3   5   9      292.82      265.61      5.94 o 
   4   5   9       10.63        8.63      1.79 o 
   5   5   9       57.98       60.89      3.61 o 
   6   5   9       70.64       74.65      3.78 o 
   7   5   9       60.26       77.86      3.94 o 
   8   5   9       34.90       38.87      3.70 o 
   9   5   9       44.81       47.52      4.21 o 
  10   5   9      136.38      149.31      6.99 o 
  11   5   9       41.53       49.13      5.22 o 
 -11   6   9       48.68       52.94      4.73 o 
 -10   6   9       15.80       15.82      2.68 o 
  -9   6   9      190.06      199.44      5.97 o 
  -8   6   9       31.20       29.69      3.48 o 
  -7   6   9       41.23       34.89      2.90 o 
  -6   6   9       35.53       34.55      2.56 o 
  -5   6   9       42.85       40.17      2.65 o 
  -4   6   9      113.30      114.28      3.83 o 
  -3   6   9       35.69       30.97      2.22 o 
  -2   6   9       68.14       65.46      2.91 o 
  -1   6   9      116.62      125.12      3.67 o 
   0   6   9      103.12      101.94      3.57 o 
   1   6   9       86.81       86.34      3.03 o 
   2   6   9        8.17        6.40      1.29 o 
   3   6   9       76.26       75.61      3.38 o 
   4   6   9       31.40       25.12      3.00 o 
   5   6   9       13.80       14.81      2.29 o 
   6   6   9       52.70       54.11      3.72 o 
   7   6   9       36.42       29.97      2.92 o 
   8   6   9       23.82       30.04      4.04 o 
   9   6   9       92.03       91.89      5.50 o 
  10   6   9      257.01      293.41     11.07 o 
  11   6   9       64.42       77.91     11.68 o 
 -10   7   9        3.83        2.26      2.19 o 
  -9   7   9      202.93      210.93      6.86 o 
  -8   7   9       59.72       64.86      3.87 o 
  -7   7   9      133.43      136.57      5.03 o 
  -6   7   9       54.66       56.46      3.48 o 
  -5   7   9      104.10      111.96      4.82 o 
  -4   7   9       21.74       16.93      2.30 o 
  -3   7   9        8.58        8.87      1.89 o 
  -2   7   9       26.33       30.47      2.74 o 
  -1   7   9        0.76        1.97      1.20 o 
   0   7   9       10.20        9.18      1.63 o 
   1   7   9       13.56       13.34      1.57 o 
   2   7   9       45.52       53.40      2.90 o 
   3   7   9       43.09       47.36      2.53 o 
   4   7   9      372.26      401.01      9.00 o 
   5   7   9       26.71       27.09      2.96 o 
   6   7   9       24.81       24.79      2.97 o 
   7   7   9       52.99       60.20      6.07 o 
   8   7   9       29.53       18.78      3.34 o 
   9   7   9       25.60       30.36      4.23 o 
  10   7   9      102.60      105.54      7.26 o 
  -8   8   9       19.13       19.73      2.92 o 
  -7   8   9       64.25       75.71      4.60 o 
  -6   8   9       48.12       49.09      4.56 o 
  -5   8   9        4.04        2.59      1.66 o 
  -4   8   9      115.45      113.64      5.03 o 
  -3   8   9      100.43      101.04      4.74 o 
  -2   8   9       43.21       43.11      3.34 o 
  -1   8   9        0.27        0.65      1.36 o 
   0   8   9        1.80        1.80      1.49 o 
   1   8   9       44.93       49.01      2.97 o 
   2   8   9       75.19       78.69      3.29 o 
   3   8   9      173.42      190.97      5.00 o 
   4   8   9       37.34       42.66      2.47 o 
   5   8   9       39.71       44.04      4.40 o 
   6   8   9      115.69      126.52      6.38 o 
   7   8   9        4.00        1.85      2.40 o 
   8   8   9        3.67        4.59      2.71 o 
  -7   9   9       40.83       49.59      4.09 o 
  -6   9   9       23.84       20.34      3.14 o 
  -5   9   9       22.79       26.04      3.34 o 
  -4   9   9       23.82       21.00      3.07 o 
  -3   9   9       45.85       46.02      4.03 o 
  -2   9   9        9.71        8.64      2.39 o 
  -1   9   9       19.29       23.35      2.74 o 
   0   9   9       77.31       74.99      4.14 o 
   1   9   9       19.73       21.67      2.61 o 
   2   9   9      115.40      129.17      6.79 o 
   3   9   9       20.03       25.90      2.67 o 
   4   9   9       69.77       76.28      3.96 o 
   5   9   9       36.86       45.10      4.81 o 
   6   9   9       17.39       20.78      4.46 o 
  -4  10   9       55.79       55.57      5.00 o 
  -3  10   9      123.87      124.17      6.22 o 
  -2  10   9      102.63      109.84      5.83 o 
  -1  10   9      112.73      119.04      5.92 o 
   0  10   9       31.32       36.24      3.38 o 
   1  10   9       16.90       16.51      2.48 o 
   2  10   9       12.73       11.10      2.53 o 
   3  10   9       14.72       12.62      2.42 o 
   4  10   9        4.25        3.30      1.88 o 
 -13   0  10       35.29       47.48      6.12 o 
 -12   0  10       35.36       39.48      4.67 o 
 -11   0  10       10.50       15.49      3.21 o 
 -10   0  10        0.61        0.87      1.97 o 
  -9   0  10       49.92       43.85      4.17 o 
  -8   0  10       35.40       35.50      3.74 o 
  -7   0  10      102.05       92.06      5.50 o 
  -6   0  10      110.78      102.09      5.10 o 
  -5   0  10      127.12      121.72      5.20 o 
  -4   0  10       60.85       53.50      3.76 o 
  -3   0  10        3.34        3.22      1.47 o 
  -2   0  10      623.75      666.00     12.05 o 
  -1   0  10      224.52      231.36      5.53 o 
   0   0  10      159.76      161.50      4.58 o 
   1   0  10      194.49      202.70      5.13 o 
   2   0  10     1536.83     1483.48     29.80 o 
   3   0  10      941.97      932.46     14.92 o 
   4   0  10     1218.76     1216.19     22.62 o 
   5   0  10      288.15      285.39     13.58 o 
   6   0  10       74.89       87.69     10.54 o 
   7   0  10      132.68      141.41      8.50 o 
   8   0  10       35.36       39.34      9.85 o 
   9   0  10        0.13       -1.08      2.00 o 
  10   0  10      211.70      228.07     12.27 o 
  11   0  10       27.49       24.83      5.39 o 
  12   0  10        2.08        4.99      4.02 o 
 -13   1  10       40.05       41.17      4.08 o 
 -12   1  10       79.24       72.56      4.07 o 
 -11   1  10       11.89       12.25      2.12 o 
 -10   1  10      273.05      286.31      6.53 o 
  -9   1  10       24.54       20.93      2.50 o 
  -8   1  10       38.86       38.45      2.66 o 
  -7   1  10       34.48       28.53      2.82 o 
  -6   1  10      341.13      342.07      6.37 o 
  -5   1  10       77.97       72.59      3.02 o 
  -4   1  10      142.16      151.00      3.90 o 
  -3   1  10      425.65      426.69      6.61 o 
  -2   1  10       66.48       53.43      2.46 o 
  -1   1  10      494.67      475.75      6.97 o 
   0   1  10      286.83      276.09      4.76 o 
   1   1  10      614.11      578.35      7.77 o 
   2   1  10      283.26      277.26      5.04 o 
   3   1  10      382.84      373.40      5.23 o 
   4   1  10      165.53      169.36      3.73 o 
   5   1  10       50.02       46.87      2.27 o 
   6   1  10      277.31      272.39      6.39 o 
   7   1  10       26.86       25.35      3.19 o 
   8   1  10       32.87       27.98      2.92 o 
   9   1  10       22.92       19.76      2.61 o 
  10   1  10      105.70      125.54      8.58 o 
  11   1  10       22.86        8.65      4.16 o 
  12   1  10        1.05        1.38      2.54 o 
 -12   2  10       31.56       33.61      3.46 o 
 -11   2  10       60.90       65.99      3.76 o 
 -10   2  10       65.63       65.80      3.39 o 
  -9   2  10       91.30       86.28      3.60 o 
  -8   2  10       22.84       23.21      2.24 o 
  -7   2  10      134.86      138.77      3.97 o 
  -6   2  10       31.62       35.44      2.16 o 
  -5   2  10      104.08      106.39      3.57 o 
  -4   2  10      468.51      492.45      7.53 o 
  -3   2  10       71.48       66.08      2.87 o 
  -2   2  10      194.18      175.75      4.15 o 
  -1   2  10      306.85      297.77      5.43 o 
   0   2  10        3.87        3.64      1.07 o 
   1   2  10      444.56      427.24      6.60 o 
   2   2  10      297.66      295.29      5.38 o 
   3   2  10       43.88       39.78      2.35 o 
   4   2  10       78.97       73.49      2.70 o 
   5   2  10       48.78       35.35      3.30 o 
   6   2  10      247.01      242.20      5.21 o 
   7   2  10       74.63       78.75      3.86 o 
   8   2  10      103.23      111.18      4.46 o 
   9   2  10       20.62       16.42      2.29 o 
  10   2  10       52.64       61.36      5.21 o 
  11   2  10       63.04       77.20      5.93 o 
  12   2  10       29.05       27.74      5.46 o 
 -12   3  10        5.98        5.27      2.11 o 
 -11   3  10       40.50       46.54      3.17 o 
 -10   3  10       41.25       42.74      2.92 o 
  -9   3  10       56.21       53.54      3.05 o 
  -8   3  10      227.24      231.43      5.65 o 
  -7   3  10        1.88        2.32      1.27 o 
  -6   3  10      155.03      144.52      4.51 o 
  -5   3  10       22.85       24.17      2.26 o 
  -4   3  10      230.02      233.98      5.08 o 
  -3   3  10       98.23       97.38      3.12 o 
  -2   3  10      139.09      130.87      3.40 o 
  -1   3  10      145.17      140.91      4.40 o 
   0   3  10       88.79       71.24      2.85 o 
   1   3  10      158.35      139.00      4.39 o 
   2   3  10      208.75      191.89      4.68 o 
   3   3  10       61.61       55.85      2.52 o 
   4   3  10        0.47        3.55      1.13 o 
   5   3  10      162.04      153.19      6.64 o 
   6   3  10        0.06        0.27      1.07 o 
   7   3  10        1.81        0.74      1.19 o 
   8   3  10        9.38        7.22      1.84 o 
   9   3  10        3.91        0.96      1.91 o 
  10   3  10       55.69       54.12      8.31 o 
  11   3  10       23.21       28.07      4.40 o 
  12   3  10       17.23       13.97      4.17 o 
 -11   4  10        9.29        8.18      2.27 o 
 -10   4  10        1.45        1.27      1.56 o 
  -9   4  10       59.42       59.62      3.84 o 
  -8   4  10       61.58       59.62      3.33 o 
  -7   4  10        9.55        5.46      1.52 o 
  -6   4  10       85.60       99.93      3.80 o 
  -5   4  10      216.89      193.54      4.81 o 
  -4   4  10      113.19      124.08      3.87 o 
  -3   4  10       89.70       71.87      3.05 o 
  -2   4  10       85.67       72.21      2.91 o 
  -1   4  10      576.72      547.38      8.69 o 
   0   4  10       46.94       40.30      4.31 o 
   1   4  10      297.54      268.84      7.10 o 
   2   4  10      125.92      113.11      3.99 o 
   3   4  10      208.57      186.34      5.20 o 
   4   4  10      261.07      256.39      5.89 o 
   5   4  10      139.81      122.81      4.34 o 
   6   4  10       15.81       16.03      2.09 o 
   7   4  10       17.13       16.70      2.24 o 
   8   4  10       16.50       18.62      2.95 o 
   9   4  10      112.90      118.10      7.96 o 
  10   4  10       15.31       17.39      3.87 o 
  11   4  10       17.78       19.91      4.03 o 
 -11   5  10       42.87       44.09      4.40 o 
 -10   5  10       81.03       82.93      4.49 o 
  -9   5  10       53.84       51.80      3.37 o 
  -8   5  10       15.01       12.02      2.01 o 
  -7   5  10       15.88       15.58      2.05 o 
  -6   5  10      183.48      184.65      4.94 o 
  -5   5  10      296.71      295.80      6.58 o 
  -4   5  10      129.57      115.89      4.74 o 
  -3   5  10      161.20      153.55      4.22 o 
  -2   5  10        9.49       10.86      1.50 o 
  -1   5  10       31.87       36.02      2.67 o 
   0   5  10      110.63       95.38      4.95 o 
   1   5  10       75.58       73.67      2.65 o 
   2   5  10       43.88       37.75      2.64 o 
   3   5  10       10.04        7.94      1.66 o 
   4   5  10        8.61        5.79      1.77 o 
   5   5  10       22.44       23.43      2.62 o 
   6   5  10       26.37       25.61      2.60 o 
   7   5  10       13.99        8.29      1.95 o 
   8   5  10        3.56        2.01      1.70 o 
   9   5  10       50.18       65.15      5.68 o 
  10   5  10        9.63       11.98      3.30 o 
  11   5  10       34.44       37.32      8.21 o 
 -10   6  10       37.60       28.47      3.39 o 
  -9   6  10       23.85       26.11      2.91 o 
  -8   6  10       46.08       39.95      3.25 o 
  -7   6  10      112.77      132.16      5.00 o 
  -6   6  10      139.24      152.19      4.98 o 
  -5   6  10        9.09       11.28      1.80 o 
  -4   6  10       51.41       45.79      2.78 o 
  -3   6  10       95.71       86.17      3.75 o 
  -2   6  10       20.78       18.24      2.02 o 
  -1   6  10      141.06      153.52      5.25 o 
   0   6  10       24.83       24.94      2.31 o 
   1   6  10       39.35       37.13      3.08 o 
   2   6  10       56.31       52.30      3.47 o 
   3   6  10       94.23       89.04      4.98 o 
   4   6  10       49.62       40.24      3.33 o 
   5   6  10        7.13        7.76      2.05 o 
   6   6  10       35.39       34.70      4.24 o 
   7   6  10        7.50        6.56      1.94 o 
   8   6  10        2.78        1.63      1.96 o 
   9   6  10       67.70       80.67      6.50 o 
  10   6  10      108.01      114.52      7.47 o 
  -9   7  10       38.20       37.09      3.66 o 
  -8   7  10       15.13       16.29      2.49 o 
  -7   7  10       23.54       23.74      2.70 o 
  -6   7  10       53.43       50.03      3.44 o 
  -5   7  10       21.86       22.95      3.63 o 
  -4   7  10       20.27       18.12      2.85 o 
  -3   7  10       64.99       56.61      3.64 o 
  -2   7  10       84.45       87.04      4.20 o 
  -1   7  10       12.04       12.86      2.02 o 
   0   7  10        4.54        4.31      1.50 o 
   1   7  10        3.87        5.02      1.35 o 
   2   7  10        0.36        0.05      1.08 o 
   3   7  10       24.74       27.93      3.04 o 
   4   7  10        0.28       -0.39      1.46 o 
   5   7  10       16.83       19.32      2.77 o 
   6   7  10      218.07      218.53      7.03 o 
   7   7  10       25.68       24.96      3.50 o 
   8   7  10       46.89       51.20      5.56 o 
   9   7  10       62.19       71.69      6.08 o 
  -7   8  10       41.56       33.17      3.56 o 
  -6   8  10       43.52       39.60      4.24 o 
  -5   8  10        2.88        3.51      2.00 o 
  -4   8  10       84.97       78.96      5.64 o 
  -3   8  10       89.80       93.95      5.19 o 
  -2   8  10       19.10       18.84      2.52 o 
  -1   8  10        5.26        5.10      1.75 o 
   0   8  10        0.56        0.88      1.40 o 
   1   8  10       54.66       67.93      3.41 o 
   2   8  10       11.71        8.66      1.78 o 
   3   8  10       50.54       55.01      4.08 o 
   4   8  10      310.77      333.15      8.10 o 
   5   8  10       23.21       23.50      3.17 o 
   6   8  10       14.02       11.83      3.22 o 
   7   8  10       33.64       32.07      4.51 o 
  -5   9  10      143.58      157.45      7.70 o 
  -4   9  10        9.54        7.22      2.42 o 
  -3   9  10       33.89       35.84      3.66 o 
  -2   9  10       10.91        8.90      2.31 o 
  -1   9  10        8.48        8.45      2.26 o 
   0   9  10       52.52       51.59      3.99 o 
   1   9  10       23.32       21.53      2.81 o 
   2   9  10        0.23       -0.06      1.68 o 
   3   9  10       36.10       36.85      4.18 o 
   4   9  10       16.28       14.65      3.49 o 
   5   9  10       47.33       54.55      4.92 o 
 -12   0  11        1.83       -1.33      2.53 o 
 -11   0  11      169.19      164.07      7.91 o 
 -10   0  11      182.46      179.63      7.71 o 
  -9   0  11        2.96        6.85      2.42 o 
  -8   0  11        0.88        1.63      1.94 o 
  -7   0  11       80.66       85.34      5.17 o 
  -6   0  11       80.58       94.97      5.24 o 
  -5   0  11       93.85       82.98      5.66 o 
  -4   0  11       19.94       14.88      2.77 o 
  -3   0  11       18.69       24.84      2.80 o 
  -2   0  11       80.08       81.58      4.25 o 
  -1   0  11       16.07       16.39      3.40 o 
   0   0  11      444.63      457.47     13.81 o 
   1   0  11      260.49      255.27     11.88 o 
   2   0  11       61.86       67.55      4.00 o 
   3   0  11       16.72       17.11      2.77 o 
   4   0  11        0.71        2.06      2.21 o 
   5   0  11        3.23        1.18      1.79 o 
   6   0  11       15.15       11.80      3.39 o 
   7   0  11       56.55       49.99      7.35 o 
   8   0  11       75.30       89.70      6.55 o 
   9   0  11        5.85        4.09      2.76 o 
  10   0  11       82.01       90.29      8.74 o 
  11   0  11        0.24       -0.96      3.37 o 
  12   0  11        6.85        9.17      4.39 o 
 -12   1  11       66.96       88.50      4.58 o 
 -11   1  11       13.91       15.60      2.40 o 
 -10   1  11       20.22       19.31      2.45 o 
  -9   1  11       64.28       55.49      3.35 o 
  -8   1  11       33.23       31.43      3.27 o 
  -7   1  11        1.16        2.11      1.31 o 
  -6   1  11       86.70       94.99      3.69 o 
  -5   1  11       39.94       39.04      2.55 o 
  -4   1  11       14.52       14.82      1.86 o 
  -3   1  11      376.91      354.77      6.86 o 
  -2   1  11      255.48      263.05      5.79 o 
  -1   1  11      138.92      126.09      4.03 o 
   0   1  11       96.40       98.80      3.26 o 
   1   1  11      538.70      531.47      7.69 o 
   2   1  11        9.45       10.49      1.65 o 
   3   1  11       77.68       77.54      6.34 o 
   4   1  11      198.43      196.24      7.13 o 
   5   1  11       54.95       55.49      3.60 o 
   6   1  11       55.87       59.77      4.34 o 
   7   1  11       56.74       66.57      4.77 o 
   8   1  11       33.22       36.59      3.37 o 
   9   1  11       77.90       80.10      4.59 o 
  10   1  11       19.60       16.00      3.41 o 
  11   1  11        2.34        2.02      2.58 o 
 -11   2  11        3.52        4.14      1.88 o 
 -10   2  11      128.26      133.61      4.66 o 
  -9   2  11      184.59      185.93      5.41 o 
  -8   2  11       33.41       32.80      2.69 o 
  -7   2  11       91.96       90.01      4.14 o 
  -6   2  11      151.92      148.20      4.79 o 
  -5   2  11       65.79       67.40      3.87 o 
  -4   2  11       39.25       33.47      2.59 o 
  -3   2  11      187.17      178.16      4.84 o 
  -2   2  11       25.05       22.75      2.13 o 
  -1   2  11       64.37       60.24      3.38 o 
   0   2  11      207.70      211.59      4.72 o 
   1   2  11      190.35      183.92      4.61 o 
   2   2  11      175.68      182.96      5.14 o 
   3   2  11       21.79       18.91      1.95 o 
   4   2  11        8.44        9.88      1.54 o 
   5   2  11       15.85       16.04      1.90 o 
   6   2  11       76.15       75.85      4.17 o 
   7   2  11      267.83      282.32      8.81 o 
   8   2  11       47.32       51.33      3.77 o 
   9   2  11       55.94       53.05      3.87 o 
  10   2  11       30.01       38.15      5.04 o 
  11   2  11       17.99       16.43      4.15 o 
 -11   3  11       22.90       19.73      2.60 o 
 -10   3  11       31.32       37.20      3.09 o 
  -9   3  11       10.01        7.45      1.88 o 
  -8   3  11       73.88       70.82      5.68 o 
  -7   3  11        9.36        6.53      1.65 o 
  -6   3  11        7.26        6.39      1.49 o 
  -5   3  11       12.54       10.18      1.65 o 
  -4   3  11       62.05       60.78      2.99 o 
  -3   3  11      121.24      113.82      6.46 o 
  -2   3  11       31.79       25.42      2.31 o 
  -1   3  11      125.72      117.47      5.28 o 
   0   3  11       81.98       77.47      3.76 o 
   1   3  11       44.92       45.31      3.05 o 
   2   3  11       71.30       71.61      4.06 o 
   3   3  11       28.94       27.98      2.40 o 
   4   3  11       69.46       71.82      3.18 o 
   5   3  11       49.95       52.51      2.91 o 
   6   3  11       21.16       19.40      2.09 o 
   7   3  11        0.50        1.35      1.24 o 
   8   3  11       19.39       18.93      2.85 o 
   9   3  11       35.07       34.46      4.38 o 
  10   3  11       24.53       21.23      5.71 o 
  11   3  11       37.08       38.06      5.78 o 
 -11   4  11       13.95       15.10      2.73 o 
 -10   4  11        7.91        7.72      2.05 o 
  -9   4  11       42.88       41.30      3.16 o 
  -8   4  11        0.94        1.73      1.48 o 
  -7   4  11       75.53       76.98      3.73 o 
  -6   4  11        0.07        2.69      1.31 o 
  -5   4  11       34.21       28.55      2.34 o 
  -4   4  11       56.77       57.61      3.00 o 
  -3   4  11       49.23       48.89      2.71 o 
  -2   4  11       21.99       19.28      1.87 o 
  -1   4  11       74.46       77.21      3.90 o 
   0   4  11       48.38       39.15      3.04 o 
   1   4  11      305.52      294.40      6.95 o 
   2   4  11       11.71        7.50      1.85 o 
   3   4  11        6.92        8.68      1.72 o 
   4   4  11        7.35        7.92      1.73 o 
   5   4  11       14.27       11.35      2.56 o 
   6   4  11       52.40       52.01      3.69 o 
   7   4  11       21.28       24.21      2.47 o 
   8   4  11        4.53        3.90      1.94 o 
   9   4  11       72.70       73.41      4.74 o 
  10   4  11       59.53       64.86      5.27 o 
 -10   5  11       45.59       42.10      3.65 o 
  -9   5  11       52.22       56.11      3.62 o 
  -8   5  11        4.59        4.95      1.71 o 
  -7   5  11       29.72       31.62      2.73 o 
  -6   5  11       80.66       83.86      4.28 o 
  -5   5  11      264.42      261.60      5.96 o 
  -4   5  11        6.44        7.91      1.64 o 
  -3   5  11       55.44       55.88      2.96 o 
  -2   5  11       55.36       54.20      3.10 o 
  -1   5  11       80.45       73.88      4.11 o 
   0   5  11       52.98       47.23      3.32 o 
   1   5  11       35.45       31.07      2.92 o 
   2   5  11       60.31       49.58      3.81 o 
   3   5  11       25.47       20.62      2.59 o 
   4   5  11       33.10       29.60      2.95 o 
   5   5  11        0.74        1.07      1.51 o 
   6   5  11       49.36       47.62      4.07 o 
   7   5  11       63.20       64.70      4.56 o 
   8   5  11       26.81       23.51      3.19 o 
   9   5  11       13.39       11.23      3.02 o 
  10   5  11      112.61      131.61     10.51 o 
  -9   6  11        0.71        0.83      1.83 o 
  -8   6  11       13.64       11.31      2.29 o 
  -7   6  11        7.41        5.64      1.92 o 
  -6   6  11        7.86        6.73      1.79 o 
  -5   6  11       37.50       39.69      2.86 o 
  -4   6  11      348.19      350.81      6.98 o 
  -3   6  11      169.33      186.29      5.78 o 
  -2   6  11      133.42      145.50      4.72 o 
  -1   6  11        6.82        4.89      1.61 o 
   0   6  11       48.82       45.13      3.15 o 
   1   6  11        1.12        1.07      1.69 o 
   2   6  11       17.99       16.33      2.69 o 
   3   6  11       17.59       16.27      3.14 o 
   4   6  11       33.30       31.20      4.52 o 
   5   6  11       37.86       39.98      4.16 o 
   6   6  11        2.19        3.65      1.82 o 
   7   6  11      132.21      137.56      5.58 o 
   8   6  11       77.08       75.06      5.03 o 
   9   6  11      131.23      140.31      8.01 o 
  -8   7  11       24.44       22.59      2.97 o 
  -7   7  11        0.61        0.52      1.71 o 
  -6   7  11       16.51       21.19      2.64 o 
  -5   7  11        0.93        2.61      1.96 o 
  -4   7  11      107.98      110.06      5.52 o 
  -3   7  11      101.86      111.38      4.94 o 
  -2   7  11       46.29       48.01      3.50 o 
  -1   7  11      170.30      177.75      5.62 o 
   0   7  11        2.93        4.02      1.61 o 
   1   7  11       78.96       92.90      3.86 o 
   2   7  11       25.26       23.86      2.84 o 
   3   7  11       11.58        6.80      2.52 o 
   4   7  11       80.42       77.50      4.70 o 
   5   7  11       27.66       27.19      3.01 o 
   6   7  11        3.98        1.80      1.93 o 
   7   7  11       94.72       99.36      5.94 o 
  -6   8  11        3.48        3.78      2.27 o 
  -5   8  11       26.04       21.02      3.21 o 
  -4   8  11       36.29       26.27      5.01 o 
  -3   8  11       48.41       48.35      4.10 o 
  -2   8  11       15.92       15.29      2.68 o 
  -1   8  11        6.20        4.38      1.73 o 
   0   8  11       98.23       95.10      4.40 o 
   1   8  11        9.39        7.00      2.60 o 
   2   8  11        8.44        5.19      2.74 o 
   3   8  11       40.10       38.15      4.05 o 
   4   8  11        2.82        4.41      2.18 o 
   5   8  11       35.06       33.58      3.64 o 
   6   8  11       91.43      102.64      5.64 o 
  -3   9  11       26.46       18.50      4.00 o 
  -2   9  11        9.91        6.71      2.31 o 
  -1   9  11       48.47       44.68      5.63 o 
   0   9  11       31.04       34.98      4.15 o 
   1   9  11       22.95       22.45      3.87 o 
   2   9  11        3.98        4.65      1.93 o 
   3   9  11       49.35       48.77      6.21 o 
 -11   0  12       27.24       28.12      4.37 o 
 -10   0  12      143.45      134.72      7.34 o 
  -9   0  12       50.56       52.12     11.19 o 
  -8   0  12       26.76       24.56      3.53 o 
  -7   0  12      276.29      290.20      9.15 o 
  -6   0  12      144.86      142.36      6.43 o 
  -5   0  12        0.11        0.78      1.88 o 
  -4   0  12        0.42        1.74      2.07 o 
  -3   0  12        0.92        1.21      2.04 o 
  -2   0  12      286.70      306.43     10.25 o 
  -1   0  12      374.93      381.48     14.06 o 
   0   0  12        3.19        7.61      2.46 o 
   1   0  12      359.86      357.90     10.77 o 
   2   0  12        0.70       -0.75      1.77 o 
   3   0  12      225.11      213.36     10.53 o 
   4   0  12        0.86        0.99      3.56 o 
   5   0  12       14.58        8.46      4.64 o 
   6   0  12      229.60      197.86     15.30 o 
   7   0  12      139.68       88.27     30.18 o 
   8   0  12      127.60      129.95      7.86 o 
   9   0  12        0.03       -0.28      2.43 o 
  10   0  12       25.73       24.16      4.77 o 
  11   0  12       30.27       23.65      5.94 o 
 -11   1  12       64.28       56.50      3.85 o 
 -10   1  12       47.79       45.37      3.97 o 
  -9   1  12       30.50       33.10      3.10 o 
  -8   1  12      145.04      145.00      5.34 o 
  -7   1  12      112.49      111.38      4.68 o 
  -6   1  12       39.82       38.35      3.04 o 
  -5   1  12       64.27       57.14      3.49 o 
  -4   1  12      281.39      254.23      6.13 o 
  -3   1  12       73.42       71.70      4.36 o 
  -2   1  12       34.14       35.19      2.63 o 
  -1   1  12      107.21      101.06      4.33 o 
   0   1  12      355.51      365.42      7.77 o 
   1   1  12       63.48       65.88      6.00 o 
   2   1  12       56.44       56.89      3.76 o 
   3   1  12        9.49        8.26      1.94 o 
   4   1  12      296.00      295.62     15.48 o 
   5   1  12      109.60      113.78      6.75 o 
   6   1  12        4.27        4.41      3.14 o 
   7   1  12       12.56        8.48      3.78 o 
   8   1  12       57.59       56.41      4.16 o 
   9   1  12       34.19       33.67      3.49 o 
  10   1  12       13.78       13.24      2.74 o 
  11   1  12       20.54       20.23      3.99 o 
 -11   2  12       53.53       59.61      4.26 o 
 -10   2  12       54.73       66.66      4.30 o 
  -9   2  12      122.74      126.34      5.32 o 
  -8   2  12        2.21        3.38      1.84 o 
  -7   2  12       65.32       60.16      3.86 o 
  -6   2  12       33.10       37.42      3.09 o 
  -5   2  12       92.45       87.83      4.06 o 
  -4   2  12      177.05      165.56      5.06 o 
  -3   2  12      105.72      100.53      4.09 o 
  -2   2  12       11.43        8.89      1.71 o 
  -1   2  12      119.84      133.69      5.77 o 
   0   2  12      370.13      391.64      7.36 o 
   1   2  12       47.65       45.81      3.13 o 
   2   2  12       10.17       10.77      2.17 o 
   3   2  12       88.50       86.38      4.52 o 
   4   2  12       18.33       16.82      2.52 o 
   5   2  12      115.87      111.44      5.73 o 
   6   2  12       94.51      101.26      6.64 o 
   7   2  12       32.35       24.35      4.81 o 
   8   2  12       42.54       52.60      3.99 o 
   9   2  12       59.42       58.27      4.67 o 
  10   2  12      118.97      125.25      6.61 o 
 -10   3  12        1.63        2.85      1.89 o 
  -9   3  12       13.47       12.08      2.23 o 
  -8   3  12      237.07      239.47      6.21 o 
  -7   3  12       98.19      101.22      4.27 o 
  -6   3  12       10.22        9.07      1.97 o 
  -5   3  12       31.01       28.48      2.72 o 
  -4   3  12       77.70       82.31      3.89 o 
  -3   3  12       54.06       63.13      3.50 o 
  -2   3  12       75.47       71.27      3.57 o 
  -1   3  12       68.79       75.45      3.99 o 
   0   3  12      124.38      104.88      4.46 o 
   1   3  12        1.12        1.85      1.41 o 
   2   3  12       52.16       55.60      3.55 o 
   3   3  12       90.63       99.64      4.95 o 
   4   3  12       11.61        8.91      2.15 o 
   5   3  12      104.00       99.65      6.00 o 
   6   3  12       30.06       39.58      4.02 o 
   7   3  12       96.53      115.63      7.29 o 
   8   3  12       27.93       28.46      4.11 o 
   9   3  12      135.50      137.29     10.25 o 
  10   3  12        1.71        0.89      2.86 o 
 -10   4  12       94.17      106.30      4.90 o 
  -9   4  12        1.58        3.90      1.85 o 
  -8   4  12       34.73       32.67      2.92 o 
  -7   4  12       69.74       67.88      3.75 o 
  -6   4  12       39.48       38.11      3.77 o 
  -5   4  12      101.31      109.33      4.23 o 
  -4   4  12      232.57      250.09      5.76 o 
  -3   4  12       72.51       74.25      3.79 o 
  -2   4  12        8.30        6.99      1.80 o 
  -1   4  12       11.73        9.04      2.00 o 
   0   4  12       70.46       66.72      3.90 o 
   1   4  12      168.81      161.76      5.39 o 
   2   4  12      102.63      101.26      4.58 o 
   3   4  12      162.23      168.36      6.09 o 
   4   4  12       68.16       72.27      4.94 o 
   5   4  12      101.81       98.46      8.01 o 
   6   4  12       42.12       46.68      4.55 o 
   7   4  12        1.07        0.95      1.85 o 
   8   4  12       13.19       14.85      4.00 o 
   9   4  12       16.12       16.20      3.64 o 
  -9   5  12       23.02       20.75      2.63 o 
  -8   5  12       31.54       31.28      2.98 o 
  -7   5  12       14.03       11.76      2.08 o 
  -6   5  12      146.04      156.05      5.07 o 
  -5   5  12      370.18      380.17      8.58 o 
  -4   5  12       14.29       13.13      1.94 o 
  -3   5  12       39.14       35.18      2.82 o 
  -2   5  12       29.25       28.72      3.38 o 
  -1   5  12       12.61        8.39      2.02 o 
   0   5  12       48.83       53.20      4.11 o 
   1   5  12       38.28       43.49      3.40 o 
   2   5  12       30.56       23.06      2.94 o 
   3   5  12       39.51       40.11      5.13 o 
   4   5  12       41.37       36.25      3.97 o 
   5   5  12       12.43       14.48      2.58 o 
   6   5  12       29.99       30.70      3.39 o 
   7   5  12       47.62       51.16      3.81 o 
   8   5  12       57.02       52.06      4.38 o 
  -8   6  12       49.54       58.80      4.11 o 
  -7   6  12        7.32        5.84      2.01 o 
  -6   6  12       12.14       10.78      2.02 o 
  -5   6  12        0.70        1.85      1.55 o 
  -4   6  12       80.53       84.91      4.21 o 
  -3   6  12       63.75       57.94      3.50 o 
  -2   6  12        1.95        0.16      1.35 o 
  -1   6  12       46.01       40.77      4.49 o 
   0   6  12      126.49      122.29      5.91 o 
   1   6  12       19.88       23.17      3.15 o 
   2   6  12        9.77        7.62      2.25 o 
   3   6  12       17.01       18.41      3.39 o 
   4   6  12       15.51       16.21      2.99 o 
   5   6  12       80.45       70.52      5.04 o 
   6   6  12       27.88       20.80      3.10 o 
   7   6  12      226.86      256.00      7.40 o 
  -6   7  12      156.83      165.73      7.87 o 
  -5   7  12        1.65        1.99      2.03 o 
  -4   7  12       20.21       18.46      2.87 o 
  -3   7  12      114.58      122.99      5.27 o 
  -2   7  12       39.77       35.68      3.25 o 
  -1   7  12       78.54       84.44      4.27 o 
   0   7  12       73.37       77.46      3.85 o 
   1   7  12        0.27        1.96      2.00 o 
   2   7  12       18.17       20.22      3.51 o 
   3   7  12        7.40        6.66      2.77 o 
   4   7  12       15.26       16.95      3.61 o 
   5   7  12       74.48       93.56      8.52 o 
   6   7  12       37.01       35.85      4.19 o 
  -4   8  12        9.00        7.39      2.36 o 
  -3   8  12       21.78       17.37      2.98 o 
  -2   8  12        1.84        1.41      1.97 o 
  -1   8  12       57.32       61.92      3.99 o 
   0   8  12        0.55       -1.11      1.55 o 
   1   8  12      175.48      193.74      7.47 o 
   2   8  12        7.05        0.44      2.43 o 
   3   8  12        1.45        1.15      2.65 o 
   4   8  12       26.69       21.28      3.54 o 
 -10   0  13       39.86       38.52      5.74 o 
  -9   0  13        5.37        5.21      3.16 o 
  -8   0  13      129.21      136.46      8.62 o 
  -7   0  13      492.57      488.07     15.04 o 
  -6   0  13        4.33        3.74      2.63 o 
  -5   0  13       83.75       89.44      6.69 o 
  -4   0  13       17.90       13.22      3.29 o 
  -3   0  13        1.72        3.32      2.32 o 
  -2   0  13        6.52        6.22      2.56 o 
  -1   0  13       13.72       17.47      3.34 o 
   0   0  13       74.52       93.66      8.65 o 
   1   0  13      171.46      186.48      9.38 o 
   2   0  13       20.80       19.95      7.17 o 
   3   0  13       91.53       83.98      7.55 o 
   4   0  13        6.19        5.78      3.16 o 
   5   0  13      143.16      143.33     13.93 o 
   6   0  13        0.02        6.98      5.08 o 
   7   0  13       86.00       70.97     10.93 o 
   8   0  13       31.10       35.97      6.32 o 
   9   0  13        7.97        8.69      4.21 o 
 -10   1  13       17.44       17.95      2.81 o 
  -9   1  13       25.12       24.17      2.94 o 
  -8   1  13       22.52       22.39      2.83 o 
  -7   1  13       39.43       39.30      3.33 o 
  -6   1  13       71.07       75.02      4.27 o 
  -5   1  13       50.65       50.91      4.13 o 
  -4   1  13       34.21       33.28      3.20 o 
  -3   1  13        4.87        5.10      1.78 o 
  -2   1  13      204.80      217.80      6.35 o 
  -1   1  13      238.92      228.26      6.45 o 
   0   1  13      110.74      108.29      4.67 o 
   1   1  13       46.58       42.74      4.50 o 
   2   1  13       23.73       20.01      2.79 o 
   3   1  13       69.54       71.71      5.51 o 
   4   1  13      132.40      151.86     11.17 o 
   5   1  13       59.25       68.88      6.97 o 
   6   1  13       19.00       19.45      5.39 o 
   7   1  13      113.36      120.48      9.62 o 
   8   1  13       36.41       32.98      4.31 o 
   9   1  13        2.07        4.79      2.78 o 
  -9   2  13       71.39       74.65      4.61 o 
  -8   2  13       10.95       10.69      2.28 o 
  -7   2  13       39.59       42.00      3.49 o 
  -6   2  13       63.51       58.61      3.79 o 
  -5   2  13       82.60       82.43      4.18 o 
  -4   2  13       41.91       43.68      3.24 o 
  -3   2  13       79.22       79.81      4.39 o 
  -2   2  13      156.48      162.10      6.09 o 
  -1   2  13        1.82        1.90      1.55 o 
   0   2  13      134.27      143.05      5.95 o 
   1   2  13      110.78      116.63      5.45 o 
   2   2  13       22.02       20.39      2.79 o 
   3   2  13      128.33      143.63      5.89 o 
   4   2  13      124.42      113.78      7.16 o 
   5   2  13      104.73      112.11      7.24 o 
   6   2  13       67.12       57.53      7.21 o 
   7   2  13       76.07       82.74      8.46 o 
   8   2  13       40.02       44.32      4.90 o 
   9   2  13       34.62       26.02      4.17 o 
  -9   3  13        0.60        2.58      1.95 o 
  -8   3  13       49.49       53.59      3.92 o 
  -7   3  13        3.48        2.38      1.82 o 
  -6   3  13       59.22       57.90      3.83 o 
  -5   3  13       31.54       27.38      2.80 o 
  -4   3  13       40.55       46.68      3.36 o 
  -3   3  13       19.70       16.93      2.28 o 
  -2   3  13      112.43      119.11      4.61 o 
  -1   3  13      139.13      148.48      8.71 o 
   0   3  13       49.59       50.75      3.61 o 
   1   3  13       64.65       61.93      3.87 o 
   2   3  13       43.96       50.47      3.98 o 
   3   3  13      139.58      161.05      6.25 o 
   4   3  13       67.18       71.52      5.27 o 
   5   3  13       31.58       34.12      4.01 o 
   6   3  13       28.10       24.52      5.29 o 
   7   3  13       81.00      105.39     13.80 o 
   8   3  13       43.52       50.32      7.95 o 
   9   3  13       20.68       16.24      5.71 o 
  -8   4  13        8.83       12.18      2.21 o 
  -7   4  13       72.14       69.77      3.93 o 
  -6   4  13       29.87       21.62      2.77 o 
  -5   4  13       91.03       95.29      5.16 o 
  -4   4  13       23.55       19.79      2.52 o 
  -3   4  13        0.83        1.04      1.66 o 
  -2   4  13       55.37       54.54      3.90 o 
  -1   4  13      172.46      164.91      8.10 o 
   0   4  13       25.37       23.96      2.75 o 
   1   4  13       32.94       31.19      3.07 o 
   2   4  13       69.14       67.77      4.69 o 
   3   4  13       68.27       72.75      4.73 o 
   4   4  13       98.16      109.82      6.72 o 
   5   4  13       29.17       15.40      3.78 o 
   6   4  13       11.88       11.12      3.46 o 
   7   4  13       44.03       34.99      6.63 o 
   8   4  13        7.38        1.07      3.66 o 
  -7   5  13       66.79       70.05      4.01 o 
  -6   5  13      192.97      193.86      5.80 o 
  -5   5  13        0.20        1.94      1.62 o 
  -4   5  13      163.41      162.75      5.50 o 
  -3   5  13       95.42       98.39      5.03 o 
  -2   5  13       86.79       89.52      4.81 o 
  -1   5  13       17.25       14.95      2.54 o 
   0   5  13       21.23       22.47      2.87 o 
   1   5  13       19.86       20.19      3.60 o 
   2   5  13       34.47       33.44      3.68 o 
   3   5  13       73.48       82.80      7.35 o 
   4   5  13       21.52       21.02      3.62 o 
   5   5  13       17.45       18.31      3.60 o 
   6   5  13       96.99      113.75      6.68 o 
   7   5  13       37.52       36.81      4.76 o 
  -6   6  13      116.29      123.48      6.32 o 
  -5   6  13      195.52      210.14      6.44 o 
  -4   6  13       55.43       63.27      3.90 o 
  -3   6  13       35.24       37.62      3.30 o 
  -2   6  13        4.18        2.99      2.10 o 
  -1   6  13      114.24      119.50      7.55 o 
   0   6  13      110.27      117.33      6.34 o 
   1   6  13       35.99       34.91      3.79 o 
   2   6  13       28.59       28.29      4.16 o 
   3   6  13        2.22        2.57      2.49 o 
   4   6  13       17.66       21.65      3.37 o 
   5   6  13       36.12       34.08      4.45 o 
   6   6  13      193.38      199.75      8.03 o 
  -4   7  13       31.86       39.15      4.31 o 
  -3   7  13      105.47      112.17      5.30 o 
  -2   7  13       86.06       96.35      4.79 o 
  -1   7  13       35.20       31.85      3.87 o 
   0   7  13       61.97       63.22      5.81 o 
   1   7  13        1.52        3.45      2.44 o 
   2   7  13      102.42       91.07      5.84 o 
   3   7  13       38.19       38.86      4.86 o 
   4   7  13       12.60       13.64      3.49 o 
  -8   0  14        0.62        0.58      2.83 o 
  -7   0  14       50.66       58.93      6.34 o 
  -6   0  14       51.75       62.26      6.45 o 
  -5   0  14      164.74      158.63      8.95 o 
  -4   0  14        1.50        0.12      2.39 o 
  -3   0  14       22.40       18.11      4.12 o 
  -2   0  14       17.21       17.24      3.61 o 
  -1   0  14      124.33      108.79      7.10 o 
   0   0  14      160.90      169.48     10.43 o 
   1   0  14       30.45       31.93      5.66 o 
   2   0  14       34.57       36.84      6.05 o 
   3   0  14       28.51       23.29      5.05 o 
   4   0  14       59.60       78.55     14.50 o 
   5   0  14        9.54        5.74      5.00 o 
   6   0  14       60.08       49.63     10.11 o 
   7   0  14        4.05        4.56      5.05 o 
   8   0  14       13.37       14.56      6.08 o 
  -8   1  14       33.46       28.62      3.54 o 
  -7   1  14       73.88       81.69      5.11 o 
  -6   1  14      123.86      134.53      6.03 o 
  -5   1  14       60.52       65.13      4.45 o 
  -4   1  14       23.34       24.90      3.05 o 
  -3   1  14       20.33       14.04      3.23 o 
  -2   1  14       34.76       31.63      3.12 o 
  -1   1  14       31.80       36.51      3.24 o 
   0   1  14      158.43      156.23      6.41 o 
   1   1  14       28.79       30.31      3.54 o 
   2   1  14       36.98       36.11      4.81 o 
   3   1  14       14.08        8.16      2.59 o 
   4   1  14       97.31      113.25      7.60 o 
   5   1  14       49.10       46.21      6.71 o 
   6   1  14       51.65       46.18      6.97 o 
   7   1  14       83.95       90.74     11.35 o 
   8   1  14       19.01       14.10      3.66 o 
  -8   2  14       23.82       25.27      3.14 o 
  -7   2  14       26.04       20.41      3.81 o 
  -6   2  14       50.03       48.09      4.11 o 
  -5   2  14       17.23       16.60      2.69 o 
  -4   2  14       83.11       79.43      4.70 o 
  -3   2  14       22.27       23.47      2.98 o 
  -2   2  14       38.37       37.12      3.41 o 
  -1   2  14      161.60      167.27      6.67 o 
   0   2  14        4.99        4.74      2.14 o 
   1   2  14       75.34       83.97      5.07 o 
   2   2  14       43.83       51.26      4.21 o 
   3   2  14       50.19       47.87      4.13 o 
   4   2  14        8.02        7.26      4.52 o 
   5   2  14       93.12       91.63      7.08 o 
   6   2  14       87.21       93.13      8.98 o 
   7   2  14       43.18       41.35      6.95 o 
   8   2  14       29.45       28.73      4.46 o 
  -7   3  14        4.01        1.21      1.92 o 
  -6   3  14        8.63        5.02      2.06 o 
  -5   3  14        6.31        6.75      2.02 o 
  -4   3  14       36.04       37.31      4.12 o 
  -3   3  14      471.04      466.66     10.19 o 
  -2   3  14       90.97       78.16      6.55 o 
  -1   3  14       73.61       81.80      5.21 o 
   0   3  14       20.23       22.90      3.17 o 
   1   3  14       42.49       39.47      3.87 o 
   2   3  14      102.56      119.28      5.91 o 
   3   3  14        2.49        5.58      2.57 o 
   4   3  14       77.41       84.50      5.92 o 
   5   3  14       43.21       47.78      5.65 o 
   6   3  14       11.10        9.30      5.46 o 
   7   3  14        8.82       11.99      6.72 o 
  -7   4  14      134.83      139.69      5.95 o 
  -6   4  14       11.30       11.02      2.46 o 
  -5   4  14        6.99        9.28      2.28 o 
  -4   4  14       92.56      107.15      5.44 o 
  -3   4  14        8.69        8.70      2.33 o 
  -2   4  14       71.39       75.94      4.66 o 
  -1   4  14       68.81       79.30      4.71 o 
   0   4  14       98.56       96.78      4.99 o 
   1   4  14      150.82      160.47      6.79 o 
   2   4  14        1.70        4.48      2.25 o 
   3   4  14       77.87       76.98      5.82 o 
   4   4  14       20.48       12.28      3.64 o 
   5   4  14       28.62       26.87      7.14 o 
   6   4  14       80.34       75.41      8.64 o 
  -5   5  14      164.59      174.11      6.93 o 
  -4   5  14       14.27       16.69      2.84 o 
  -3   5  14        6.45        8.98      2.38 o 
  -2   5  14       23.62       20.80      2.94 o 
  -1   5  14        0.83        1.80      1.98 o 
   0   5  14      215.96      222.18      8.53 o 
   1   5  14        7.50        7.34      2.53 o 
   2   5  14       15.65       18.18      4.30 o 
   3   5  14      123.01      139.74      7.49 o 
   4   5  14       73.12       78.62      7.15 o 
   5   5  14       53.29       51.45      6.20 o 
  -3   6  14       20.96       15.09      3.20 o 
  -2   6  14      176.17      191.05      9.02 o 
  -1   6  14       68.24       75.49      5.48 o 
   0   6  14       13.68       17.25      3.17 o 
   1   6  14       52.19       51.74      4.70 o 
   2   6  14      128.54      147.52      8.01 o 
   3   6  14       26.88       22.25      5.07 o 
  -6   0  15       69.15       72.67      7.04 o 
  -5   0  15        5.06        6.01      3.19 o 
  -4   0  15        0.92       -0.30      2.58 o 
  -3   0  15        3.23        4.25      2.91 o 
  -2   0  15       35.55       35.85      4.95 o 
  -1   0  15       42.61       46.98      5.45 o 
   0   0  15        3.85        6.01      3.85 o 
   1   0  15      212.25      198.46     11.78 o 
   2   0  15       21.02       21.18      6.02 o 
   3   0  15       15.36       14.48      5.86 o 
   4   0  15       26.07       28.40     11.13 o 
   5   0  15        0.14        3.72      5.62 o 
   6   0  15        0.32        2.43      4.96 o 
  -6   1  15       53.21       51.16      4.39 o 
  -5   1  15        6.79        5.10      2.27 o 
  -4   1  15        5.64        4.50      2.11 o 
  -3   1  15        6.73        6.69      2.28 o 
  -2   1  15       57.73       49.84      4.06 o 
  -1   1  15       17.62       19.20      3.13 o 
   0   1  15       12.02       13.91      2.78 o 
   1   1  15       66.87       67.16      6.35 o 
   2   1  15      147.38      156.30      7.86 o 
   3   1  15       66.29       63.77      5.59 o 
   4   1  15       53.67       55.51      6.13 o 
   5   1  15        7.06        4.00      4.04 o 
   6   1  15       38.29       54.11      7.82 o 
  -6   2  15       10.90       14.08      2.85 o 
  -5   2  15       73.88       75.27      5.01 o 
  -4   2  15        7.05        4.84      2.20 o 
  -3   2  15        0.96        2.40      1.92 o 
  -2   2  15       69.37       75.27      5.34 o 
  -1   2  15        5.15        5.43      2.35 o 
   0   2  15       32.21       28.62      3.68 o 
   1   2  15      103.78      127.19      6.37 o 
   2   2  15        7.90        6.06      2.35 o 
   3   2  15       12.27       20.02      3.60 o 
   4   2  15       21.17       20.63      4.72 o 
   5   2  15        8.38        7.91      4.13 o 
   6   2  15        5.64        3.77      4.09 o 
  -5   3  15       72.56       79.21      5.09 o 
  -4   3  15       36.92       41.90      4.37 o 
  -3   3  15       49.73       51.85      4.77 o 
  -2   3  15      109.60      119.42      6.38 o 
  -1   3  15      102.37      112.84      9.63 o 
   0   3  15        3.04        1.01      2.10 o 
   1   3  15       19.94       16.22      3.52 o 
   2   3  15       10.85       14.38      3.25 o 
   3   3  15        0.15        2.83      3.05 o 
   4   3  15       24.20       21.10      5.31 o 
   5   3  15       61.68       77.96      8.88 o 
  -4   4  15       34.59       37.95      4.37 o 
  -3   4  15      146.00      161.36      7.47 o 
  -2   4  15      174.81      180.07      7.56 o 
  -1   4  15       82.83       87.37      5.69 o 
   0   4  15       20.15       17.57      3.21 o 
   1   4  15        6.04        5.93      2.52 o 
   2   4  15       23.06       31.35      3.87 o 
   3   4  15       92.21       85.96      7.46 o 
   4   4  15        0.30        0.21      3.09 o 
  -2   5  15       42.26       39.47      4.06 o 
  -1   5  15        3.24        4.75      2.55 o 
   0   5  15      214.37      213.06     10.65 o 
   1   5  15      101.61      103.65      6.92 o 
  -4   0  16       25.93       17.14      4.43 o 
  -3   0  16        4.47        1.03      3.56 o 
  -2   0  16        1.04        1.77      2.83 o 
  -1   0  16       17.34       17.09      5.61 o 
   0   0  16        1.27        2.54      3.72 o 
   1   0  16       61.21       69.18     15.96 o 
   2   0  16       70.88       99.91      9.91 o 
   3   0  16       33.23       29.02      7.05 o 
  -3   1  16       17.17       15.46      2.98 o 
  -2   1  16      221.77      239.60      8.68 o 
  -1   1  16       92.85       99.10      6.10 o 
   0   1  16        2.84        0.28      2.51 o 
   1   1  16       13.29       19.88      3.84 o 
   2   1  16        5.58        3.85      2.68 o 
   3   1  16       54.09       67.70      6.80 o 
  -3   2  16       14.27       16.08      3.62 o 
  -2   2  16       71.46       77.13      5.72 o 
  -1   2  16       52.09       49.13      5.66 o 
   0   2  16       24.71       21.98      4.47 o 
   1   2  16        7.68        5.97      3.03 o 
   2   2  16        6.12        1.34      2.77 o 
  -1   3  16       41.73       39.82      4.43 o 
   0   3  16        4.55        3.95      2.64 o 
                                                 
